# Supplementary material for: An EWAS of dementia biomarkers and their associations with age, African ancestry, and PTSD
Source: Clin Epigenetics. 2024 Mar 2;16:38. doi: 10.1186/s13148-024-01649-3 (PMC10908031; doi:10.1186/s13148-024-01649-3)
Supplement: Supplementary file 2 — Additional file 2. Supplementary Data Files. [file 13148_2024_1649_MOESM2_ESM.zip › STable_FactorA_EWAS_results.csv]

CpG	Beta	SE	P	FDR	Chr	BP	Gene
cg13053408	-0.002706458	0.000491934	5.30E-08	0.031229379	chr3	10104645	C3orf24
cg17334836	-0.002789916	0.000536579	2.63E-07	0.058489366	chr3	194055399	Intergenic
cg26504237	0.003665108	0.000722356	5.01E-07	0.067078932	chr4	54230158	PDGFRA
cg10923761	-0.002561984	0.000509159	6.20E-07	0.076561985	chr4	98496108	TSPAN5
cg20751430	-0.005531112	0.001105065	7.08E-07	0.078547425	chr6	111760053	FYN
cg15336269	0.003182164	0.000643056	9.40E-07	0.078547425	chr6	106361361	Intergenic
cg12954230	0.002289939	0.000463038	9.54E-07	0.078547425	chr15	100342025	ADAMTS17
cg27610536	-0.004187047	0.000847155	9.69E-07	0.078547425	chr1	95655528	Intergenic
cg12888632	0.002489699	0.00050545	1.05E-06	0.078547425	chr1	29283552	PTPRU
cg08874888	-0.002226016	0.000454574	1.21E-06	0.078547425	chr5	53090657	ITGA2
cg15598662	0.003366751	0.000688062	1.24E-06	0.078547425	chr11	61815417	MIR1908;FADS1
cg16712866	-0.002270366	0.000468755	1.58E-06	0.081317806	chr16	12265439	SNX29
cg10790186	-0.002932074	0.000606359	1.64E-06	0.081317806	chr11	77993940	INTS4
cg27640234	-0.002865347	0.00059599	1.87E-06	0.084031172	chr7	223444	FAM20C
cg21390350	0.003155065	0.000658323	2.02E-06	0.087468532	chr4	89111653	TIGD2
cg17257757	-0.002563973	0.000539226	2.42E-06	0.088160165	chr10	68297547	PBLD
cg15234312	0.002666047	0.000565869	2.97E-06	0.093248119	chr19	53869069	MYADM
cg12802812	-0.002362069	0.000502125	3.08E-06	0.093248119	chr12	120554339	RNF10
cg20652681	-0.002484153	0.00053324	3.82E-06	0.093944309	chr1	52631599	Intergenic
cg03503980	-0.001975483	0.000424878	3.98E-06	0.094073498	chr9	14850344	FREM1
cg03942934	-0.001779434	0.000384917	4.52E-06	0.096638636	chr5	59357121	PDE4D
cg23490638	0.003594489	0.000778511	4.64E-06	0.096869861	chr6	28589689	Intergenic
cg12325507	0.003951045	0.000862118	5.44E-06	0.101521582	chr9	72149346	GDA
cg19738774	0.002105469	0.000460725	5.78E-06	0.10540129	chr11	69011381	MRGPRF
cg05836965	0.002643348	0.000579532	6.02E-06	0.107308843	chr14	32933861	Intergenic
cg14633815	0.003922013	0.000862806	6.46E-06	0.11098727	chr11	19713477	LOC100126784;NAV2
cg03100191	-0.002735786	0.000603907	6.94E-06	0.111755347	chr17	38427727	ARHGAP23
cg03525145	-0.002504796	0.000552995	6.96E-06	0.111755347	chr6	159725098	Intergenic
cg09016212	0.004654927	0.00102938	7.20E-06	0.112272431	chr12	52006855	GRASP
cg08073882	0.002448545	0.000541784	7.29E-06	0.1125557	chr4	6200653	JAKMIP1
cg12314713	0.002699706	0.000598202	7.51E-06	0.113440498	chr17	48997213	IGF2BP1
cg19247495	-0.00234544	0.000521661	8.11E-06	0.116287343	chr10	96561212	TM9SF3
cg23632539	0.001586273	0.000354578	8.99E-06	0.120869134	chr1	235644088	MIR5096;GNG4
cg15356923	0.002761757	0.000617698	9.09E-06	0.120869134	chr3	68931859	FAM19A4
cg02997497	-0.004818832	0.001078378	9.20E-06	0.120869134	chr3	68004805	FAM19A1
cg22235132	-0.002012567	0.000450458	9.23E-06	0.120869134	chr6	53455056	Intergenic
cg14135770	0.003300472	0.000739663	9.47E-06	0.120869134	chr16	90022627	GAS8
cg01016102	-0.002884086	0.000646405	9.49E-06	0.120869134	chr7	33107195	RP9
cg03495011	-0.003563632	0.000801664	1.02E-05	0.12782741	chr20	63125822	Intergenic
cg15832313	-0.002548317	0.000574371	1.06E-05	0.131196845	chr16	5067384	C16orf89
cg17741501	0.002613369	0.000589826	1.09E-05	0.132772018	chr15	28832346	Intergenic
cg03868473	0.002348713	0.000530303	1.10E-05	0.132772018	chr9	137430224	NOXA1
cg09106624	0.003209828	0.0007252	1.11E-05	0.132932636	chr12	53938716	HOXC13
cg16460004	-0.002686252	0.000607891	1.15E-05	0.134467352	chr4	184805943	ACSL1
cg13429998	-0.004388298	0.000995103	1.20E-05	0.137264793	chr1	41919275	HIVEP3
cg16158396	-0.002721957	0.000619407	1.28E-05	0.138586934	chr6	109465888	MICAL1;ZBTB24
cg20298541	0.005737919	0.001308421	1.34E-05	0.138586934	chr19	3721384	TJP3
cg07607126	0.001985028	0.000452703	1.34E-05	0.138586934	chr5	159100460	EBF1
cg08493160	-0.002767779	0.000631977	1.37E-05	0.138586934	chr2	55840367	Intergenic
cg16236766	0.00487453	0.001113471	1.38E-05	0.138586934	chr2	73202202	NOTO
cg23670702	-0.002181568	0.000498924	1.42E-05	0.138586934	chr14	67490891	TMEM229B
cg18902742	0.003479472	0.000795996	1.43E-05	0.138586934	chr3	62372934	FEZF2
cg08379380	0.001938528	0.000444829	1.51E-05	0.142794346	chr8	94109827	Intergenic
cg26024682	-0.003012312	0.000691468	1.52E-05	0.142920033	chr11	43559557	MIR670
cg16518165	-0.002905752	0.000667556	1.55E-05	0.143009363	chr5	167305602	ODZ2
cg25332871	-0.002568801	0.000591819	1.63E-05	0.143914671	chr1	207790193	CD46
cg03306139	-0.002556781	0.00059079	1.73E-05	0.148397691	chr8	6706924	AGPAT5;MCPH1-AS1
cg02320740	0.002956692	0.000684105	1.77E-05	0.149809286	chr10	104640500	SORCS3
cg12755955	-0.003694752	0.000855603	1.80E-05	0.150472186	chr9	74774362	TRPM6
cg16516219	0.002409098	0.000558858	1.86E-05	0.150472186	chr6	28837524	Intergenic
cg21454600	-0.002132226	0.000494912	1.88E-05	0.150472186	chr3	18730570	Intergenic
cg22035278	-0.002288464	0.00053122	1.89E-05	0.150472186	chr17	7235066	DVL2;PHF23
cg14574116	-0.002272477	0.000527551	1.89E-05	0.150472186	chr4	98496632	TSPAN5
cg03379894	-0.003004727	0.000697991	1.91E-05	0.150472186	chr5	141752300	Intergenic
cg18999185	-0.002679287	0.000622504	1.92E-05	0.150472186	chr4	8384470	ACOX3
cg18855836	0.003420834	0.000795076	1.93E-05	0.150472186	chr13	67230521	PCDH9
cg16276424	0.001684121	0.000391926	1.98E-05	0.150472186	chr11	19712943	NAV2;LOC100126784
cg18553292	0.002411318	0.000561561	2.01E-05	0.150472186	chr19	3762620	MRPL54;APBA3
cg00783080	-0.002200592	0.000513542	2.09E-05	0.1525945	chr8	53844734	ATP6V1H
cg14972613	-0.002235376	0.00052328	2.21E-05	0.159075457	chr12	57716216	OS9
cg21961527	0.003746231	0.000877844	2.25E-05	0.159248451	chr12	113467669	LHX5
cg19453181	0.002692233	0.000632133	2.34E-05	0.161834245	chr15	47718804	SEMA6D
cg15711902	0.0032366	0.000760057	2.34E-05	0.161834245	chr1	170661315	Intergenic
cg20145149	0.002370313	0.000558064	2.46E-05	0.16582708	chr1	114581869	BCAS2
cg09362354	0.002668272	0.000629406	2.55E-05	0.167148677	chr4	102869413	CISD2;UBE2D3
cg21827294	-0.002075745	0.000489899	2.57E-05	0.167772724	chr12	132842985	CHFR
cg25490551	-0.002528242	0.000597416	2.63E-05	0.167958082	chr12	22256114	ST8SIA1
ch.12.46508471F	0.002612615	0.000617413	2.63E-05	0.167958082	chr12	47828420	Intergenic
cg20407381	0.002765854	0.000654166	2.67E-05	0.167958082	chr2	158456977	PKP4;CCDC148
cg10809491	0.00257253	0.000608503	2.68E-05	0.167958082	chr8	11347323	TDH
cg25073840	-0.001893489	0.000448895	2.79E-05	0.170041717	chr4	143380816	GAB1
cg24932686	0.002664375	0.000632052	2.82E-05	0.170041717	chr7	27185334	HOXA11;HOXA11AS
cg19188597	-0.002852705	0.00067675	2.83E-05	0.170041717	chr22	46074061	Intergenic
cg01556502	0.00230461	0.000546756	2.83E-05	0.170041717	chr14	103189230	Intergenic
cg23156469	-0.002320866	0.000551086	2.87E-05	0.17009976	chr1	179069287	FAM20B
cg12979590	-0.002339961	0.00055572	2.88E-05	0.17009976	chr11	47532854	CUGBP1
cg18560111	0.003009286	0.000716973	3.05E-05	0.174505499	chr5	75236843	ANKRD31
cg06996609	0.002841231	0.000677242	3.08E-05	0.17469891	chr2	172085387	DLX1
cg06729455	-0.002335155	0.000556788	3.10E-05	0.175075653	chr3	71153025	FOXP1
cg19656265	-0.002380534	0.000567971	3.13E-05	0.175677491	chr3	12884676	Intergenic
cg12979789	-0.002668296	0.000636837	3.15E-05	0.175677491	chr3	67998697	Intergenic
cg23847501	-0.002246907	0.00053688	3.22E-05	0.177198714	chr5	5048633	LINC01020
cg26126052	0.002343411	0.000560018	3.23E-05	0.177198714	chr14	74612787	LTBP2
cg06186301	0.002010419	0.000480986	3.29E-05	0.177926258	chr13	91398526	GPC5
cg24426391	-0.00926699	0.002219413	3.35E-05	0.178203483	chr11	20363339	HTATIP2
cg20134151	0.003995414	0.000957191	3.37E-05	0.178203483	chr6	150142363	PPP1R14C
cg13277159	0.002423806	0.000581068	3.41E-05	0.178203483	chr3	142723887	TRPC1
cg03635405	-0.002190551	0.000525582	3.46E-05	0.178203483	chr3	67382369	SUCLG2
cg26777222	-0.003169364	0.000760459	3.47E-05	0.178203483	chr13	107321664	FAM155A
cg27039118	-0.00374553	0.000898817	3.47E-05	0.178203483	chr8	115563674	TRPS1
cg16660661	0.003158828	0.00075831	3.50E-05	0.178203483	chr3	54123327	CACNA2D3
cg05922610	0.003490946	0.000838637	3.54E-05	0.178203483	chr6	108174780	NR2E1
cg04870523	0.003033758	0.000729066	3.57E-05	0.178203483	chr3	115512590	Intergenic
cg12392684	0.00231562	0.000557049	3.63E-05	0.17915692	chr6	26183808	HIST1H2BE
cg18877266	-0.001859464	0.00044767	3.68E-05	0.17962413	chr1	30774128	Intergenic
cg22753668	0.003421969	0.000824155	3.71E-05	0.179859133	chr13	28439249	FLT1
cg09037895	-0.002019088	0.000486781	3.77E-05	0.181916485	chr8	99806824	VPS13B
cg24404479	0.002454392	0.00059188	3.79E-05	0.182196955	chr15	99059136	Intergenic
cg07265663	0.001807366	0.000436238	3.85E-05	0.183437209	chr12	53182237	ZNF740;CSAD
cg14773500	-0.002409636	0.000581886	3.88E-05	0.183908668	chr1	174784766	RABGAP1L
cg13711265	-0.002521666	0.000609227	3.92E-05	0.184356696	chr21	37717716	KCNJ6
cg04858335	-0.004220165	0.001019997	3.94E-05	0.185150907	chr16	8642469	C16orf68
cg03198743	-0.001953627	0.000472422	3.98E-05	0.185176268	chr22	23120880	RSPH14;GNAZ
cg18597883	0.003503117	0.000848218	4.07E-05	0.188069327	chr10	75402384	C10orf41;ZNF503
cg11112015	-0.00226439	0.000549352	4.21E-05	0.190427997	chr3	54653696	CACNA2D3
cg09263325	0.004995264	0.001213534	4.31E-05	0.192305678	chr7	5071916	LOC389458
cg13706680	-0.002594768	0.000630387	4.32E-05	0.192305678	chr12	88419205	Intergenic
cg04735908	-0.00145731	0.000354211	4.35E-05	0.192314651	chr14	23069220	ACIN1
cg24729600	-0.00431663	0.001049256	4.36E-05	0.192314651	chr3	77053935	ROBO2
cg04407135	0.001187154	0.000288888	4.44E-05	0.194518514	chr17	4483804	SPNS3
cg14852821	0.002407649	0.000585925	4.45E-05	0.194518514	chr17	79022782	C1QTNF1;C1QTNF1-AS1
cg10193681	0.004647672	0.001131557	4.48E-05	0.194671118	chr8	11679391	Intergenic
cg15442538	-0.002372981	0.000577791	4.49E-05	0.194671118	chr1	159203136	CADM3;ACKR1;CADM3-AS1
cg11044724	0.003320867	0.000808708	4.50E-05	0.194671118	chr2	6865601	CMPK2
cg04588165	0.002721415	0.000662969	4.53E-05	0.194906354	chr17	36943574	Intergenic
cg22214172	-0.002329692	0.000567864	4.57E-05	0.194906354	chr7	16604413	ANKMY2
cg02392553	0.003402673	0.00082949	4.58E-05	0.194906354	chr1	54996600	Intergenic
cg08162476	0.002573013	0.000627308	4.59E-05	0.194906354	chr3	13022500	IQSEC1
cg23937476	-0.002149059	0.000524656	4.70E-05	0.195778378	chr5	113157037	MCC
cg24723696	-0.002834962	0.000692189	4.71E-05	0.195778378	chr14	31489127	GPR33
cg21844995	-0.002590348	0.000632716	4.74E-05	0.19661821	chr22	34105415	Intergenic
cg25553916	0.002535427	0.000619678	4.79E-05	0.197674817	chr5	178131753	RMND5B
cg22746095	0.002967655	0.000725612	4.82E-05	0.197877909	chr14	91836724	TC2N
cg04792888	-0.002218725	0.000542628	4.84E-05	0.197877909	chr12	53544134	ATF7
cg27222267	-0.002227842	0.000545112	4.88E-05	0.198457279	chr22	37917998	MICALL1
cg17582074	-0.002567877	0.000628645	4.93E-05	0.198984263	chr4	82268487	Intergenic
cg14444849	-0.004179708	0.001023502	4.95E-05	0.198984263	chr3	62318579	C3orf14;PTPRG-AS1
cg00305740	0.002161671	0.00052937	4.96E-05	0.198984263	chr7	73978366	Intergenic
cg26328687	-0.002669387	0.000653793	4.97E-05	0.198984263	chr11	96343629	MAML2
cg27180315	0.002478175	0.000607404	5.03E-05	0.199632436	chr7	76201875	SRRM3
cg22237345	-0.001944771	0.00047667	5.03E-05	0.199632436	chr13	91203663	Intergenic
cg06577988	-0.002545118	0.000623844	5.03E-05	0.199632436	chr14	68562129	RAD51B
cg14147498	0.002693505	0.000660669	5.09E-05	0.199632436	chr9	974819	Intergenic
cg03626734	0.002805315	0.000689246	5.24E-05	0.201239604	chr6	27251013	PRSS16
cg16084286	0.003010878	0.000739808	5.25E-05	0.201239604	chr2	61190512	USP34
cg27659440	0.00266635	0.000657031	5.51E-05	0.208025578	chr17	67258128	Intergenic
cg00989853	0.006523625	0.001608908	5.59E-05	0.208315624	chr1	209805999	IRF6
cg03946452	0.002121126	0.00052332	5.62E-05	0.208315624	chr6	34426212	RPS10
cg06680921	0.00142911	0.000352856	5.70E-05	0.209770322	chr19	41397444	BCKDHA;EXOSC5
cg12564151	-0.001768674	0.000436834	5.73E-05	0.209770322	chr8	141180540	DENND3
cg27468670	-0.002935571	0.00072508	5.73E-05	0.209770322	chr6	80425679	Intergenic
cg03189678	0.0022391	0.0005535	5.81E-05	0.210165809	chr4	1986586	MIR943;WHSC2
cg17027726	-0.002537342	0.000627389	5.84E-05	0.210165809	chr3	125024334	HEG1
cg12092786	0.001982863	0.000490369	5.85E-05	0.210165809	chr22	41936403	Intergenic
cg24167264	-0.001963246	0.000485553	5.86E-05	0.210165809	chr5	123544088	CSNK1G3
cg18010825	-0.001918303	0.000474561	5.89E-05	0.210165809	chr8	91134849	LRRC69
cg15073624	0.002383281	0.00058988	5.94E-05	0.210165809	chr19	48204126	Intergenic
cg15352782	-0.001821813	0.000450967	5.96E-05	0.210165809	chr14	101840391	PPP2R5C
cg04691486	-0.00245241	0.000607151	5.96E-05	0.210165809	chr11	62538668	AHNAK
cg13437293	-0.002733462	0.000676979	6.00E-05	0.210165809	chr16	88858390	GALNS;TRAPPC2L
cg27507284	-0.00206443	0.000511391	6.02E-05	0.210165809	chr2	177252262	NFE2L2
cg06585105	-0.001737335	0.00043037	6.02E-05	0.210165809	chr20	57318192	Intergenic
cg08126387	-0.001918386	0.000475383	6.06E-05	0.210852836	chr9	35814256	HINT2
cg06624020	-0.003379846	0.000837812	6.09E-05	0.21092774	chr19	58121437	Intergenic
cg22878634	-0.002053491	0.00050906	6.10E-05	0.21092774	chr8	8272455	Intergenic
cg12091732	0.00229515	0.00056908	6.12E-05	0.211174842	chr10	80356689	DYDC2;DYDC1
cg09023643	-0.002034151	0.000504748	6.20E-05	0.212073711	chr3	186929141	ST6GAL1
cg05841303	0.00230163	0.000571196	6.21E-05	0.212073711	chr19	35868399	APLP1
cg26553741	0.002436714	0.000605585	6.36E-05	0.21266808	chr15	69145421	MIR548H4
cg12120119	-0.002046225	0.000508819	6.42E-05	0.21266808	chr5	34719190	RAI14
cg19216212	-0.002507606	0.000624005	6.50E-05	0.21266808	chr2	10458379	Intergenic
cg17345188	0.002594399	0.000645767	6.52E-05	0.21266808	chr11	110093854	ZC3H12C
cg10639888	0.002500012	0.000622504	6.57E-05	0.21266808	chr2	153478853	RPRM
cg19402876	-0.002236331	0.000556863	6.57E-05	0.21266808	chr3	71070263	FOXP1
cg00983583	0.003045595	0.000758707	6.62E-05	0.21266808	chr6	117265991	VGLL2
cg13851927	0.002150676	0.000535826	6.63E-05	0.21266808	chr14	96391229	AK7
cg14228238	0.003051919	0.000761117	6.74E-05	0.21266808	chr3	169146334	MECOM
cg03223126	0.001700124	0.000424041	6.75E-05	0.21266808	chr12	111033387	CUX2
cg24675673	-0.002265547	0.000565106	6.76E-05	0.21266808	chr12	28051514	Intergenic
cg22611259	-0.002568677	0.000641193	6.84E-05	0.21266808	chr12	124495346	NCOR2
cg09319797	-0.002123824	0.000530308	6.88E-05	0.21266808	chr16	11967857	TNFRSF17
cg10048349	0.00303567	0.000758149	6.90E-05	0.21266808	chr11	111912542	CRYAB;HSPB2
cg09520825	-0.002408259	0.000601469	6.90E-05	0.21266808	chr22	33657522	LARGE
cg09535746	-0.002874332	0.000718217	6.96E-05	0.213290857	chr1	1840740	GNB1
cg08482215	0.004035641	0.001008916	7.02E-05	0.214175777	chr7	5071897	LOC389458
cg06948190	0.002302686	0.000576133	7.11E-05	0.214602638	chr6	35303178	DEF6
cg24161080	0.00372837	0.000933115	7.14E-05	0.214602638	chr18	36309823	FHOD3
cg21280420	-0.005659052	0.001416604	7.17E-05	0.214602638	chr11	55366868	OR4A15
cg02363875	-0.002785442	0.000697362	7.18E-05	0.214602638	chr7	921069	ADAP1
cg04361509	-0.002152254	0.000539201	7.26E-05	0.214602638	chr4	118753935	SEC24D
cg16409970	-0.001919488	0.000480893	7.27E-05	0.214602638	chr7	851406	UNC84A
cg26183967	-0.004288589	0.001074556	7.28E-05	0.214602638	chr11	73160599	Intergenic
cg14755717	0.001968701	0.000493405	7.31E-05	0.214602638	chr11	2393815	CD81
cg05247907	0.002470159	0.000619279	7.35E-05	0.215279155	chr4	112636948	LARP7;C4orf21
cg14413614	-0.005227216	0.00131148	7.44E-05	0.215876399	chr5	174061443	HMP19
cg05696324	-0.002793242	0.000700885	7.45E-05	0.215876399	chr2	64049531	Intergenic
cg19434673	-0.002008092	0.000503953	7.47E-05	0.215876399	chr2	223902171	WDFY1
cg18186486	0.002125805	0.000533573	7.49E-05	0.215876399	chr16	9092748	C16orf72
cg27113805	0.002582434	0.00064825	7.50E-05	0.215876399	chr3	27484952	SLC4A7
cg00814751	-0.002534463	0.000636368	7.53E-05	0.21601875	chr5	176645168	EIF4E1B
cg23956119	0.002150784	0.000540208	7.58E-05	0.216763758	chr1	227947421	WNT9A
cg12835845	0.002062617	0.000518197	7.61E-05	0.216908758	chr10	30059485	KIAA1462
cg07784212	0.001855926	0.000466462	7.66E-05	0.217756923	chr3	47512893	C3orf75
cg15359299	-0.003522614	0.000885501	7.68E-05	0.217756923	chr8	139102840	Intergenic
cg03429498	0.003002456	0.000754804	7.69E-05	0.217756923	chr17	41048458	KRTAP2-1
cg16280667	0.001970055	0.0004956	7.77E-05	0.217756923	chr11	118883883	CXCR5
cg24719107	0.002784915	0.00070084	7.82E-05	0.217756923	chr13	37598738	POSTN
cg15563735	-0.002293116	0.000577296	7.87E-05	0.217756923	chr5	137037858	SPOCK1
cg26033520	-0.003999231	0.001006917	7.88E-05	0.217756923	chr10	72244312	Intergenic
cg11647493	-0.002089098	0.000526621	8.04E-05	0.218781382	chr6	4134250	PECI
cg22498365	0.002235354	0.000563696	8.09E-05	0.218781382	chr17	82871151	TBCD
cg05498785	-0.002092831	0.000527877	8.12E-05	0.218781382	chr16	85956563	Intergenic
cg13087294	0.001550219	0.000391031	8.12E-05	0.218781382	chr8	124207564	LOC101927588
cg17892259	0.002376846	0.000599942	8.21E-05	0.22002362	chr1	41684157	HIVEP3
cg13540341	0.001947696	0.000491684	8.23E-05	0.220118472	chr19	48719727	MAMSTR
cg18548409	0.002386271	0.0006028	8.32E-05	0.220442783	chr16	75495642	CHST6
cg15862925	-0.0039183	0.000989849	8.32E-05	0.220442783	chr6	120671663	Intergenic
cg11822847	-0.003023977	0.000764158	8.36E-05	0.220442783	chr10	66283164	CTNNA3
cg26692003	0.003549566	0.00089705	8.38E-05	0.220442783	chr3	13021664	IQSEC1
cg26811151	-0.001938336	0.000489869	8.38E-05	0.220442783	chr12	32731421	DNM1L
cg25630687	-0.001859052	0.000469888	8.39E-05	0.220442783	chr2	29097343	CLIP4
cg12859469	0.002090794	0.000528633	8.44E-05	0.220442783	chr7	140925175	BRAF
cg14953839	-0.001708068	0.00043189	8.45E-05	0.220442783	chr2	9105328	Intergenic
cg02589054	0.001818204	0.000459821	8.47E-05	0.220442783	chr6	42929004	CNPY3
cg01573118	-0.002548085	0.000645161	8.63E-05	0.221728757	chr16	665202	WDR90
cg06685099	0.001784885	0.000452166	8.71E-05	0.222058506	chr4	151674041	GATB
cg13892980	0.00169856	0.000430306	8.71E-05	0.222058506	chr15	40252941	PAK6;C15orf56
cg17834564	-0.001664667	0.000421823	8.74E-05	0.222200714	chr11	62691350	LRRN4CL;BSCL2;HNRNPUL2-BSCL2
cg17856495	-0.002880625	0.000730558	8.86E-05	0.222200714	chr12	1582700	FBXL14
cg08698010	0.002071172	0.000525484	8.92E-05	0.222200714	chr3	58333615	PXK
cg23687603	0.00236153	0.000599231	8.94E-05	0.222200714	chr12	113519943	Intergenic
cg16270018	-0.002443453	0.000620176	8.98E-05	0.222200714	chr4	70057653	HTN1
cg15166060	-0.002751339	0.00069835	8.98E-05	0.222200714	chr16	11355609	Intergenic
cg10978194	-0.004451965	0.00113002	8.98E-05	0.222200714	chr18	34220384	NOL4
cg12361352	0.002327829	0.000590868	8.99E-05	0.222200714	chr18	33578575	ASXL3
cg01282074	0.001642574	0.000417018	9.02E-05	0.222200714	chr5	173235324	NKX2-5
cg08965464	0.002176927	0.000552749	9.03E-05	0.222200714	chr2	221572264	EPHA4
cg07452879	-0.002107824	0.000535588	9.14E-05	0.22305734	chr17	73278296	Intergenic
cg27209983	0.002257226	0.000573682	9.17E-05	0.223251715	chr11	124954228	CCDC15
cg07421806	0.002107768	0.000535904	9.23E-05	0.224055066	chr5	128965442	SLC27A6
cg08934660	-0.002462866	0.000626629	9.33E-05	0.22558888	chr3	39190415	XIRP1
cg11189986	-0.002483895	0.000632258	9.40E-05	0.22558888	chr7	41882665	Intergenic
cg17115250	0.004010992	0.001021423	9.47E-05	0.22558888	chr6	28589513	Intergenic
cg08023217	-0.001836612	0.000467784	9.49E-05	0.22558888	chr17	44685270	CCDC43
cg05105477	-0.002359115	0.000600891	9.50E-05	0.22558888	chr2	152050183	CACNB4
cg03774463	0.003511794	0.000895663	9.70E-05	0.22558888	chr7	97007303	DLX6AS;DLX6
cg08243549	-0.002307104	0.000588418	9.70E-05	0.22558888	chr14	31129402	HECTD1
cg19835049	-0.002322171	0.00059236	9.73E-05	0.22558888	chr2	64138276	PELI1
cg16040306	-0.00337432	0.000860774	9.73E-05	0.22558888	chr1	166384639	Intergenic
cg16055052	0.002240256	0.000571543	9.75E-05	0.22558888	chr6	30689497	NRM
cg05795333	-0.00235094	0.000599852	9.77E-05	0.22558888	chr1	234969105	Intergenic
cg18818834	0.002123668	0.000541943	9.79E-05	0.22558888	chr6	52361965	PAQR8
cg00118753	-0.00243138	0.000620822	9.88E-05	0.22558888	chr7	47762823	LINC00525
cg05557209	0.003184432	0.00081331	9.92E-05	0.22558888	chr4	148445760	Intergenic
cg08841167	0.002410297	0.000615643	9.93E-05	0.22558888	chr1	162024339	OLFML2B
cg25229575	-0.001865135	0.000476404	9.93E-05	0.22558888	chr1	74010273	Intergenic
cg02530022	0.003583388	0.000915522	9.97E-05	0.22558888	chr7	97013395	DLX6AS
cg19117365	0.002919237	0.000745996	0.000100073	0.22558888	chr3	139935072	CLSTN2
cg06196689	-0.002042273	0.000521909	0.000100122	0.22558888	chr3	124934787	MUC13
cg21302666	-0.001724907	0.00044081	0.000100142	0.22558888	chr22	31573072	SFI1
cg26415027	0.001731812	0.000442579	0.000100155	0.22558888	chr15	31392755	KLF13
cg10597099	-0.007794988	0.001992264	0.000100307	0.22558888	chr5	110727023	TMEM232
cg14871476	0.00320067	0.000818044	0.000100324	0.22558888	chr3	72142213	Intergenic
cg02269146	0.002705233	0.000691709	0.000100996	0.22558888	chr10	113299626	Intergenic
cg00338080	0.002597289	0.000664121	0.000101025	0.22558888	chr7	76260340	SRRM3
cg00611864	-0.002172382	0.000555487	0.000101066	0.22558888	chr18	40159836	Intergenic
cg07005449	-0.001926317	0.000492844	0.00010197	0.22558888	chr5	35873333	IL7R
cg09538287	-0.003137881	0.000802881	0.000102092	0.22558888	chr10	67696277	CTNNA3
cg11171221	0.003895378	0.000996795	0.000102245	0.22558888	chr10	123143327	Intergenic
cg01397679	0.002281124	0.000583722	0.000102249	0.22558888	chr20	21512462	NKX2-2
cg11719790	0.001711606	0.000438099	0.000102665	0.22558888	chr16	27489224	GTF3C1
cg04269022	-0.002179831	0.000557999	0.000102821	0.22558888	chr8	85218384	C8orf59
cg21260436	-0.001678241	0.000429774	0.00010348	0.22558888	chr3	49531061	DAG1
cg14842016	0.002918562	0.000747417	0.00010351	0.22558888	chr13	97018230	Intergenic
cg07354371	0.003035124	0.000777296	0.00010357	0.22558888	chr1	43270719	TMEM125
cg01880236	-0.002594461	0.00066452	0.000103763	0.225604821	chr10	26869627	Intergenic
cg27508551	0.002803366	0.000718069	0.000103858	0.225604821	chr7	27156298	HOXA7
cg26991761	-0.002731682	0.000699944	0.000104414	0.226505499	chr11	67303592	SSH3
cg26532670	-0.002595653	0.00066546	0.000105336	0.226775113	chr5	180435449	Intergenic
cg24652415	-0.000804514	0.000206322	0.000105859	0.226775113	chr10	5185095	AKR1C8P
cg25446808	0.001980853	0.000508003	0.000105868	0.226775113	chr18	47930069	SMAD2
cg19615639	0.001494779	0.000383483	0.000106479	0.226775113	chr12	11695084	ETV6
cg13265199	-0.00278707	0.000715155	0.000106786	0.226775113	chr5	110744187	SLC25A46
cg11771402	0.001903155	0.000488402	0.000106983	0.226775113	chr17	29294295	NUFIP2
cg17070935	-0.003341463	0.000857962	0.000107871	0.226775113	chr8	50451683	SNTG1
cg18248044	-0.002392596	0.000614444	0.000108189	0.226775113	chr2	236089824	AGAP1
cg20535781	0.003458947	0.000888438	0.000108465	0.226784599	chr12	132888426	CHFR
cg16535257	-0.003869503	0.000994074	0.000108781	0.226784599	chr1	817315	FAM87B
cg10435924	0.002080126	0.000534741	0.000109928	0.228248466	chr11	17500528	USH1C
cg16940534	0.003411602	0.000877594	0.000111051	0.229277291	chr7	27156133	HOXA7
cg13129046	0.002856669	0.000734936	0.000111269	0.229277291	chr10	69629939	C10orf35
cg07768103	0.004211952	0.001083872	0.000111691	0.229277291	chr5	176529342	RNF44
cg07544653	0.002804238	0.000722093	0.000112837	0.230496936	chr18	74292171	CYB5A
cg26179667	0.001620784	0.000417512	0.000113513	0.230496936	chr3	129186408	Intergenic
cg27390775	-0.002050901	0.000528355	0.000113664	0.230496936	chr20	45827844	TNNC2
cg05904566	-0.002314562	0.000596324	0.000113797	0.230496936	chr18	63187481	BCL2
cg04882216	0.019983431	0.005154471	0.000115863	0.230496936	chr1	3185255	PRDM16
cg03333725	-0.001966873	0.000507439	0.000116252	0.230496936	chr4	153531778	KIAA0922
cg14608550	-0.00186073	0.000480056	0.000116257	0.230496936	chr17	77401931	9-Sep
cg02726435	-0.002285664	0.000589759	0.000116478	0.230496936	chr9	131153798	NUP214
cg06896316	-0.002535122	0.000654228	0.000116765	0.230496936	chr1	66711588	SGIP1
cg19470945	0.002261624	0.000583672	0.000116841	0.230496936	chr7	36844502	Intergenic
cg23938682	-0.001988959	0.000513463	0.000117406	0.230496936	chr20	53576078	ZNF217
cg04880050	0.00234602	0.000605671	0.000117497	0.230496936	chr10	73252526	MRPS16;DNAJC9-AS1
cg08584377	0.001308506	0.000337877	0.000117827	0.230496936	chr7	5592637	FSCN1
cg13594674	-0.002308133	0.000596061	0.000118025	0.230496936	chr10	96667665	PIK3AP1
cg15726314	0.001884349	0.000486628	0.000118049	0.230496936	chr1	228464006	Intergenic
cg19228065	-0.006597507	0.001703901	0.000118172	0.230496936	chr15	25503714	Intergenic
cg10789584	-0.002104862	0.000543698	0.000118467	0.230682146	chr11	44598091	CD82
cg17288142	0.003574775	0.000924051	0.000119801	0.230682146	chr5	141121868	PCDHB4
cg18504440	-0.002496492	0.000645497	0.000120303	0.230682146	chr12	102478552	IGF1
cg08304491	-0.001869472	0.000483441	0.000120564	0.230682146	chr7	21319465	Intergenic
cg04408448	-0.003655816	0.000945714	0.000121214	0.230682146	chr6	119353147	Intergenic
cg01842951	-0.001793686	0.000464018	0.000121271	0.230682146	chr11	117703713	DSCAML1
cg15620050	0.001565399	0.000405153	0.000122162	0.230682146	chr7	21917834	CDCA7L
cg19905126	-0.002674391	0.000692185	0.000122177	0.230682146	chr10	21765044	DNAJC1
cg03110120	-0.002093891	0.000541945	0.000122194	0.230682146	chr9	77751916	GNAQ
cg17148978	0.001797678	0.000465301	0.000122283	0.230682146	chr1	151611969	SNX27
cg04461745	0.004067058	0.001052847	0.000122784	0.230974311	chr17	68201742	Intergenic
cg07316548	-0.002372389	0.000614282	0.000122983	0.230974311	chr9	107156079	Intergenic
cg07634179	0.002747363	0.000711443	0.000123169	0.230974311	chr12	53999472	HOXC9
cg05114861	-0.001994412	0.000516644	0.000123838	0.231096768	chr3	15324526	SH3BP5
cg07895284	-0.00202106	0.000523652	0.000124224	0.231096768	chr12	118267973	TAOK3
cg24400059	-0.002430109	0.00062974	0.000124542	0.231127161	chr19	10878454	CARM1
cg19518963	0.004858739	0.001259375	0.000124969	0.231384747	chr4	89111369	TIGD2
cg02692483	-0.002734941	0.000709129	0.000125618	0.231726143	chr17	53512972	Intergenic
cg02091562	-0.002411639	0.000625321	0.000125678	0.231726143	chr5	138171085	BRD8
cg22287148	0.00226716	0.000588075	0.000126393	0.231726143	chr8	1257290	Intergenic
cg16117028	-0.002591494	0.000672266	0.000126575	0.231726143	chr8	125486278	Intergenic
cg22786115	0.002320845	0.000602068	0.000126614	0.231726143	chr11	65663533	RELA
cg27260459	-0.002140485	0.000555566	0.000127624	0.231909975	chr4	83140479	Intergenic
cg02731148	-0.001845187	0.000479011	0.000127993	0.231909975	chr3	55651248	ERC2
cg05116382	0.003415192	0.000886595	0.000128016	0.231909975	chr11	66559528	ACTN3
cg18925884	0.001722207	0.000447119	0.000128142	0.231909975	chr3	57170200	Intergenic
cg10419011	0.001970373	0.000511691	0.000128694	0.232384335	chr2	156400473	Intergenic
cg16780501	-0.001971328	0.000512049	0.000129121	0.232497983	chr12	65539472	LOC100507065
cg17685724	-0.002173727	0.00056503	0.000130565	0.233088323	chr13	98500528	STK24
cg23678800	0.002391252	0.000621651	0.000130817	0.233088323	chr22	48492658	FAM19A5
cg02450089	-0.002535987	0.000659618	0.000131858	0.233630913	chr7	41108135	LINC01449
cg05303803	0.001926755	0.000501316	0.000132512	0.233883747	chr7	74098146	LIMK1
cg18755531	0.005600037	0.001457137	0.000132626	0.233883747	chr5	110894287	Intergenic
cg22118106	0.003415919	0.000888936	0.000132875	0.233883747	chr10	29229436	Intergenic
cg23390133	-0.001910501	0.000497408	0.000133831	0.234789757	chr4	144627175	Intergenic
cg11973903	-0.002399739	0.000624838	0.000134009	0.234789757	chr5	180379182	Intergenic
cg13080137	-0.001883542	0.000490509	0.000134331	0.234789757	chr6	57423612	PRIM2
cg12526520	0.001871368	0.000487536	0.000135166	0.234789757	chr17	17096113	MPRIP
cg00771642	-0.004300552	0.001120429	0.000135226	0.234789757	chr19	48485178	Intergenic
cg08545213	-0.002959998	0.000771245	0.00013542	0.234789757	chr3	37917864	CTDSPL
cg24870846	0.002903201	0.000756544	0.00013569	0.234789757	chr3	196082379	TFRC
cg01244124	0.002768128	0.00072136	0.00013573	0.234789757	chr15	70763775	UACA
cg14166395	0.002312648	0.000603215	0.000137638	0.235399473	chr21	41420588	MX1
cg16386046	-0.002167846	0.000565487	0.000137794	0.235399473	chr16	89328455	ANKRD11
cg21797906	0.001923565	0.0005018	0.000137934	0.235399473	chr12	27630434	PPFIBP1
cg21272009	-0.002314259	0.000603735	0.000137989	0.235399473	chr11	27379984	LGR4
cg04850796	-0.002703679	0.000705461	0.000138393	0.23558858	chr4	15654334	FBXL5
cg06056949	0.001534065	0.000400379	0.000138925	0.235729784	chr6	33249439	Intergenic
cg03089889	-0.002516506	0.000656891	0.000139256	0.235729784	chr2	236733294	Intergenic
cg09681586	-0.002114578	0.000551975	0.00013926	0.235729784	chr2	64486318	Intergenic
cg14415616	0.002052289	0.000535775	0.000139514	0.235729784	chr3	18445465	Intergenic
cg06908211	-0.003432576	0.000896509	0.000140431	0.236300885	chr16	4066878	ADCY9
cg10499415	-0.002076494	0.000542509	0.000141129	0.236524596	chr1	39681924	HPCAL4
cg15104644	0.00258637	0.000675895	0.000141686	0.236839469	chr1	231161356	Intergenic
cg00321065	0.001938131	0.000506514	0.000141784	0.236839469	chr1	40161390	RLF
cg07359518	-0.002069093	0.000540909	0.000142463	0.237251635	chr12	132077949	EP400
cg14633456	0.002558297	0.000668802	0.000142474	0.237251635	chr4	112524112	Intergenic
cg05848866	-0.004388509	0.001148112	0.000144081	0.238443791	chr8	101103303	Intergenic
cg08822689	-0.002002317	0.000524151	0.000145379	0.239182004	chr16	78988051	WWOX
cg13070332	-0.002200393	0.000576012	0.000145416	0.239182004	chr14	81331223	STON2
cg02110182	0.002349398	0.000615068	0.000145595	0.239182004	chr14	60650172	SIX1
cg09684588	-0.002550229	0.00066784	0.000146239	0.239182004	chr5	4207644	Intergenic
cg07239814	-0.001667102	0.000436604	0.000146406	0.239182004	chr5	21665506	Intergenic
cg09977288	-0.004225497	0.001106641	0.000146423	0.239182004	chr12	13960525	GRIN2B
cg17497546	-0.001681375	0.000440427	0.000146835	0.239182004	chr3	183984980	ABCC5
cg17836141	-0.00442363	0.001158784	0.000146909	0.239182004	chr2	168355773	Intergenic
cg02178684	0.002250859	0.000589621	0.000146911	0.239182004	chr14	36658465	PAX9
cg15930380	-0.003379206	0.000885674	0.000148119	0.239627696	chr1	66934299	MIER1
cg05671637	-0.002259392	0.000592363	0.000148827	0.239627696	chr10	94401390	TBC1D12
cg13240285	0.00155348	0.000407399	0.000149443	0.239627696	chr11	46701087	ZNF408;ARHGAP1
cg16847695	0.003826372	0.001003645	0.000149851	0.239627696	chr20	24471494	TMEM90B
cg05621027	-0.001654254	0.000433957	0.00015012	0.239627696	chr12	46259176	SLC38A1
cg03723001	-0.00340757	0.000893955	0.000150257	0.239627696	chr12	116709875	Intergenic
cg12948139	-0.004802134	0.001260124	0.000150823	0.239627696	chr18	5106595	Intergenic
cg06064708	-0.006484977	0.001701905	0.000151074	0.239627696	chr5	73683830	ARHGEF28
cg14706178	0.002743393	0.000720015	0.000151212	0.239627696	chr7	134127463	LRGUK
cg24398956	0.002384334	0.000625925	0.00015175	0.239627696	chr15	40039121	SRP14
cg16324314	-0.001938395	0.000508873	0.000151812	0.239627696	chr14	77014503	Intergenic
cg06194010	-0.001868674	0.000490697	0.000152408	0.239676658	chr12	2384400	CACNA1C
cg13021333	0.002506171	0.000658111	0.000152453	0.239676658	chr6	6003973	NRN1
cg10939324	0.001800948	0.000472981	0.000152739	0.239676658	chr17	81552501	FAAP100
cg14014831	-0.001801641	0.000473304	0.000153425	0.23981523	chr9	129390872	Intergenic
cg10953331	-0.001993701	0.000523914	0.000154107	0.240289183	chr22	20745088	PI4KA
cg14345882	-0.00532175	0.001398515	0.000154177	0.240289183	chr6	26364564	BTN3A2
cg07657456	-0.003877097	0.001019566	0.000155768	0.240842331	chr4	3775249	Intergenic
cg02548970	-0.002106172	0.00055389	0.000155882	0.240842331	chr4	150037547	Intergenic
cg15265116	-0.002107876	0.000554429	0.000156267	0.240972112	chr4	163519837	C4orf43
cg02618550	0.00224818	0.000591619	0.000157404	0.241984507	chr16	676213	RHBDL1
cg01136776	0.001941842	0.000511031	0.000157526	0.241984507	chr14	93951100	ASB2
cg16593030	-0.00139318	0.000366756	0.000158275	0.242438986	chr8	23050071	TNFRSF10B
cg18413062	-0.00375403	0.000988839	0.000159689	0.242729386	chr11	133061836	OPCML
cg24009731	-0.004086696	0.001076542	0.000159858	0.242729386	chr20	20003250	Intergenic
cg13814485	0.002704874	0.000712795	0.00016074	0.242729386	chr10	8053536	FLJ45983;GATA3
cg10750934	-0.001301666	0.000343025	0.000160787	0.242729386	chr19	45149716	Intergenic
cg23303585	0.001714256	0.000451772	0.000160884	0.242729386	chr6	32972276	BRD2
cg04254468	-0.002419502	0.000638068	0.00016254	0.244309721	chr1	10507412	PEX14
cg05305211	0.002186408	0.000576832	0.000163535	0.244888175	chr17	21214764	TMEM11
cg25802439	-0.002346111	0.000619135	0.000164204	0.245146058	chr1	95578680	Intergenic
cg23647896	-0.00231699	0.000611702	0.000165215	0.245146058	chr12	89127073	Intergenic
cg15874062	0.00210629	0.000556079	0.00016523	0.245146058	chr4	142846493	INPP4B
cg05937046	-0.001852127	0.000489062	0.000165655	0.245146058	chr14	77122516	Intergenic
cg17495089	-0.002125959	0.000561429	0.000165924	0.245146058	chr11	34285639	ABTB2
cg26294387	0.001618605	0.000427506	0.000166276	0.245146058	chr2	33476161	RASGRP3
cg12643614	-0.002089258	0.000551846	0.000166415	0.245146058	chr12	78097390	NAV3
cg19315863	0.001919166	0.000507093	0.00016727	0.245146058	chr10	8054633	FLJ45983;GATA3
cg18000426	-0.002396182	0.000633157	0.000167364	0.245146058	chr11	68534205	PPP6R3
cg04906462	-0.002003456	0.000529529	0.000168042	0.245146058	chr7	131103545	FLJ43663
cg21303682	0.002270712	0.00060017	0.000168057	0.245146058	chr7	7566741	MIOS
cg07936215	-0.002180681	0.00057642	0.000168257	0.245146058	chr2	73407275	ALMS1
cg14576753	-0.002482289	0.000656244	0.000168638	0.245146058	chr18	3153380	MYOM1
cg00933924	0.00177661	0.000469748	0.000168984	0.245146058	chr22	36507003	FOXRED2
cg05570786	-0.002453284	0.000648779	0.000169427	0.245146058	chr5	36600550	Intergenic
cg25744274	-0.002199063	0.000581656	0.000169889	0.245146058	chr2	232015587	DIS3L2
cg23974336	0.001333518	0.000352859	0.000170907	0.245548487	chr1	13513912	Intergenic
cg05592245	-0.003679868	0.000973753	0.000170987	0.245548487	chr10	63520712	REEP3
cg09916387	-0.002668062	0.00070602	0.000171012	0.245548487	chr4	24210742	Intergenic
cg16562913	0.001576591	0.000417297	0.00017163	0.245789402	chr10	90922599	ANKRD1
cg10770335	-0.001918238	0.000507729	0.00017165	0.245789402	chr2	70558507	Intergenic
cg05724696	-0.002428923	0.000643053	0.000172258	0.245789402	chr3	84291022	Intergenic
cg14639847	0.001919887	0.000508417	0.000172914	0.245920157	chr12	53996197	Intergenic
cg26583412	-0.006983318	0.001849779	0.000173588	0.246164618	chr5	110727078	TMEM232
cg22021539	-0.002309161	0.000611734	0.000173888	0.246253648	chr7	30279357	Intergenic
cg13759674	0.004311178	0.00114232	0.000174383	0.246253648	chr9	137156752	GRIN1
cg01802593	-0.002499729	0.000662516	0.00017505	0.246271578	chr12	22196791	ST8SIA1
cg25197181	0.003527228	0.000934892	0.000175194	0.246271578	chr6	28810604	Intergenic
cg20627817	0.001811779	0.000480396	0.00017619	0.246338071	chr12	69239402	CPSF6
cg27131563	-0.002409607	0.000638918	0.000176221	0.246338071	chr8	66522286	Intergenic
cg16793730	0.002071095	0.000549185	0.000176337	0.246338071	chr6	42217915	MRPS10
cg07611258	-0.005493848	0.001457555	0.000177725	0.246338071	chr8	143414179	Intergenic
cg07526135	-0.002423608	0.000643079	0.000178049	0.246338071	chr3	136632856	STAG1
cg03518512	-0.002707675	0.000718541	0.000178372	0.246338071	chr2	239190706	HDAC4
cg23310549	-0.00157571	0.000418209	0.000178752	0.246338071	chr14	101025039	MIR758;MIR1197;MIR323;MIR380
cg00380728	-0.00183971	0.000488283	0.000178779	0.246338071	chr1	153757613	INTS3
cg17259487	-0.002277243	0.000604444	0.000178929	0.246338071	chr18	8261300	PTPRM
cg07166159	-0.002070343	0.0005496	0.000179281	0.246338071	chr17	77213561	SEC14L1
cg14124610	0.001449018	0.000384817	0.000180358	0.247035587	chr3	119642714	POPDC2
cg13149583	-0.001809882	0.000480725	0.000180764	0.247169797	chr2	62787442	EHBP1
cg06340600	0.002098366	0.000557649	0.000182203	0.248081179	chr3	12287702	PPARG
cg25729257	0.002008644	0.000534032	0.000183346	0.248920668	chr5	178730790	ZNF354A
cg17711252	0.00243682	0.000648014	0.000183948	0.249188893	chr6	30890114	DDR1;MIR4640
cg12307840	0.003255037	0.000865918	0.000184947	0.249702822	chr1	223364991	SUSD4
cg26007237	0.002185603	0.00058143	0.000184981	0.249702822	chr5	107672672	Intergenic
cg05599953	-0.001907202	0.000507534	0.000185878	0.249702822	chr7	7858179	UMAD1
cg01449089	-0.002720608	0.000724066	0.000186151	0.249702822	chr19	28933614	Intergenic
cg27328217	-0.003604339	0.000959303	0.000186264	0.249702822	chr11	26227723	Intergenic
cg14723713	-0.002084249	0.000554741	0.000186332	0.249702822	chr6	159092912	Intergenic
cg27631114	0.001781697	0.000474263	0.000186615	0.249702822	chr8	85107618	LRRCC1
cg12715278	-0.001895078	0.00050452	0.000187032	0.249702822	chr16	12087919	SNX29
cg02227812	-0.002001469	0.000532998	0.000187825	0.249702822	chr18	48796845	CTIF
cg03932361	0.00400503	0.001066582	0.0001879	0.249702822	chr17	74671254	RAB37
cg06280753	-0.004383716	0.001167576	0.000188246	0.249702822	chr15	86554731	AGBL1
cg03008387	0.002555662	0.00068074	0.000188471	0.249702822	chr20	63457798	KCNQ2
cg17075420	-0.002133134	0.000568237	0.000188684	0.249702822	chr15	75380707	SIN3A
cg18380260	-0.002139746	0.000570013	0.000188755	0.249702822	chr11	106076080	AASDHPPT;KBTBD3
cg00075402	0.0026362	0.00070239	0.00018925	0.249702822	chr11	94566934	PIWIL4
cg24384713	-0.004454811	0.001186959	0.00018929	0.249702822	chr2	10073185	CYS1
cg06462964	0.002054325	0.000547469	0.00018983	0.249702822	chr6	28673979	Intergenic
cg08682282	-0.00210634	0.000561549	0.000190916	0.249702822	chr22	41927949	TNFRSF13C
cg17796820	-0.002032111	0.000541861	0.000191439	0.249702822	chr4	147787664	ARHGAP10
cg20184056	0.001745461	0.00046551	0.000191946	0.249702822	chr10	62563949	ZNF365
cg16488876	-0.002230164	0.000594793	0.000192012	0.249702822	chr8	143842344	NRBP2
cg23970189	0.007004096	0.001868046	0.000192053	0.249702822	chr3	53892073	SELK
cg04529724	0.002860171	0.000762831	0.000192057	0.249702822	chr6	149923255	RAET1G
cg02884775	0.002084374	0.000556059	0.000192766	0.249702822	chr2	73202204	NOTO
cg12716083	0.001363946	0.000363943	0.00019336	0.249702822	chr6	30591309	ABCF1
cg11043092	-0.002107494	0.000562426	0.000193766	0.249702822	chr8	6430382	MCPH1
cg17914881	0.002053703	0.000548091	0.00019387	0.249702822	chr12	121400591	RNF34
cg08130490	-0.002118455	0.000565413	0.000194075	0.249702822	chr6	32221780	NOTCH4
cg12034118	0.006658107	0.001777794	0.000195284	0.250560076	chr1	209806141	IRF6
cg12648392	-0.002885422	0.000770452	0.000195322	0.250560076	chr3	191498935	LINCR-0002
cg22808185	-0.003116157	0.000832201	0.000195801	0.250628389	chr13	36848419	SMAD9
cg11416620	0.0012067	0.000322295	0.000196096	0.250628389	chr2	128314572	HS6ST1
cg11639161	0.002617282	0.000699459	0.000197804	0.251808444	chr19	45499421	PPM1N
cg27418560	0.001497197	0.000400216	0.000198494	0.252113902	chr2	230895653	LOC151484
cg15015034	0.001680808	0.000449342	0.000198785	0.252113902	chr20	13221002	ISM1
cg05141871	-0.004974914	0.001329999	0.000198829	0.252113902	chr11	67304020	SSH3
cg01560422	-0.003325175	0.000889165	0.000199513	0.252227794	chr9	15509363	PSIP1
cg23372375	-0.002665553	0.000712823	0.00019969	0.252227794	chr2	147025735	Intergenic
cg13912912	0.001961658	0.000524813	0.000200945	0.252404347	chr16	79770699	MAFTRR;LINC01229
cg01551238	-0.001739224	0.000465408	0.000201603	0.252574291	chr1	11488518	PTCHD2
cg04762006	-0.002292056	0.000613373	0.000201743	0.252574291	chr14	91751053	Intergenic
cg27518170	-0.001497698	0.000400813	0.000201867	0.252574291	chr12	64655325	RASSF3
cg26546310	0.004322901	0.001157298	0.000202901	0.252882537	chr1	159925545	TAGLN2
cg07534440	0.002375559	0.000636047	0.000203264	0.253029443	chr11	57458540	Intergenic
cg18011946	0.002093382	0.000560509	0.000203334	0.253029443	chr5	66144987	SFRS12
cg07165288	-0.001806673	0.000483771	0.000203515	0.25305936	chr3	114542449	ZBTB20
cg18710929	0.002728632	0.000730906	0.000204582	0.253796003	chr6	117906914	SLC35F1
cg20591012	0.003398197	0.000910529	0.000205466	0.253987776	chr1	39154317	MACF1
cg20662871	0.002206887	0.000591373	0.000205716	0.253987776	chr17	40443452	IGFBP4
cg06500587	-0.00190809	0.000511382	0.000206161	0.253987776	chr10	12121332	DHTKD1
cg05480110	0.003400932	0.000911534	0.000206358	0.254028888	chr3	195807982	MUC4
cg15860257	-0.002686621	0.000720158	0.00020668	0.254028888	chr11	9639208	Intergenic
cg13661623	-0.001949226	0.000522506	0.00020673	0.254028888	chr12	6677710	ZNF384
cg06648452	-0.00192609	0.000516405	0.000207319	0.254028888	chr6	33085814	HLA-DPB1
cg07445442	0.001366276	0.000366399	0.000208028	0.254028888	chr19	54110231	TFPT
cg09569536	0.001915152	0.000513653	0.000208376	0.254028888	chr12	8697314	RIMKLB
cg14153319	0.00172594	0.000462907	0.000208391	0.254028888	chr2	36356877	CRIM1
cg20414966	-0.001631667	0.000437756	0.000209313	0.254743091	chr3	99320081	Intergenic
cg23783783	-0.00241376	0.000647867	0.000210653	0.255247073	chr4	96315927	Intergenic
cg06301893	0.003196417	0.00085795	0.000210698	0.255247073	chr16	2340961	ABCA17P;ABCA3
cg14097517	0.00279378	0.000750024	0.000211295	0.255247073	chr6	25042140	FAM65B
cg03016700	0.001856143	0.000498432	0.000212081	0.255247073	chr5	1385843	Intergenic
cg22002084	-0.002008877	0.000539465	0.000212191	0.255247073	chr4	113173845	ANK2
cg20649847	-0.003318318	0.000891171	0.000212421	0.255247073	chr17	29607861	ANKRD13B
cg02017860	-0.005683263	0.001526325	0.000212467	0.255247073	chr1	173574116	SLC9C2
cg00222175	-0.003586478	0.000963259	0.00021265	0.255247073	chr22	33653888	LARGE
cg24924502	0.004381861	0.001176891	0.000212669	0.255247073	chr17	81135976	AATK
cg15472092	0.002811215	0.000755183	0.000213237	0.255643099	chr7	150955990	KCNH2
cg09118417	0.002234808	0.000600675	0.000214955	0.256244516	chr8	30658677	GTF2E2
cg04410594	-0.001906876	0.000512541	0.000215003	0.256244516	chr12	93764455	CRADD
cg13788515	0.002935515	0.000789074	0.000215199	0.256244516	chr2	206274720	ZDBF2
cg03880506	-0.002765072	0.000743388	0.000215741	0.256244516	chr12	132153561	Intergenic
cg15045943	0.002693754	0.000724228	0.000215801	0.256244516	chr5	172187714	STK10
cg01796817	-0.001961931	0.000527663	0.000216918	0.257175056	chr7	138824656	Intergenic
cg04965389	-0.001862227	0.000500957	0.000217604	0.257196424	chr15	42619571	STARD9
cg17925411	0.001417075	0.000381225	0.000217755	0.257196424	chr7	133458875	EXOC4
cg27385421	-0.002290995	0.000616568	0.000218973	0.257731195	chr2	219117533	NHEJ1
cg10328649	-0.002432524	0.000654786	0.000219596	0.257731195	chr12	10190833	TMEM52B
cg00937489	0.002522375	0.000679004	0.000219742	0.257731195	chr1	46340879	NSUN4
cg10835034	-0.001907005	0.000513411	0.000220117	0.257731195	chr3	184777632	Intergenic
cg26993198	0.002518217	0.000678071	0.000220614	0.257899957	chr5	154480179	Intergenic
cg14119188	-0.002510431	0.000676046	0.000220951	0.257899957	chr2	18855854	Intergenic
cg18780412	0.00240348	0.000647268	0.000221064	0.257899957	chr3	180037297	PEX5L
cg01207650	0.002135537	0.000575181	0.000221458	0.257957108	chr16	920817	LMF1
cg18753480	0.002102279	0.00056634	0.000222116	0.257957108	chr1	109484078	ATXN7L2
cg19535609	0.00333785	0.000899572	0.000223461	0.25900226	chr12	122203210	LRRC43;B3GNT4
cg11740166	0.002182612	0.000588394	0.000224367	0.259303236	chr4	55854060	EXOC1
cg03533073	0.003347075	0.000902396	0.000224667	0.259463052	chr14	22100411	Intergenic
cg02084645	-0.002249911	0.000606662	0.000225036	0.259702791	chr11	7527827	PPFIBP2
cg14550518	0.004856686	0.001309734	0.000225496	0.260046863	chr3	21751445	ZNF385D
cg11910287	0.001992483	0.000537424	0.00022609	0.260120246	chr19	53058557	Intergenic
cg05971751	0.001891475	0.000510184	0.000226114	0.260120246	chr4	39697519	UBE2K
cg15837522	-0.003885935	0.00104815	0.000226129	0.260120246	chr8	116880414	Intergenic
cg08111863	-0.001979863	0.000534122	0.000226705	0.260120246	chr11	71170989	SHANK2
cg16624659	-0.002011361	0.000542688	0.000227119	0.260120246	chr7	70237403	AUTS2
cg15450844	-0.002163283	0.000583869	0.000228186	0.260259166	chr3	181999653	LINC01206
cg04035713	-0.001844368	0.000497834	0.000228447	0.260259166	chr2	197514352	MOB4;HSPE1-MOB4
cg19913430	0.002014473	0.000543815	0.000228846	0.260259166	chr8	66113755	Intergenic
cg25422351	0.001998358	0.000539508	0.000229106	0.260259166	chr11	119364133	USP2
cg07364720	-0.002132378	0.000575784	0.000229644	0.260259166	chr4	53687348	Intergenic
cg24354799	0.001788664	0.000482999	0.000229813	0.260259166	chr11	73761617	RAB6A
cg18326021	0.003223386	0.000870429	0.00022984	0.260259166	chr10	104641720	SORCS3
cg24042452	-0.001967508	0.000531411	0.000230544	0.260259166	chr1	156335872	CCT3;C1orf182
cg23687896	-0.002153882	0.000581861	0.000231178	0.260472702	chr1	79353536	Intergenic
cg01446690	-0.004431811	0.001197544	0.000232038	0.260847111	chr1	229436380	Intergenic
cg27171474	-0.001859244	0.000502449	0.000232384	0.260847111	chr1	37696288	CDCA8
cg09903779	-0.002687345	0.00072626	0.000232485	0.260847111	chr2	10118165	Intergenic
cg12111933	0.002105327	0.00056902	0.000232785	0.26085732	chr18	74597785	LOC400657
cg25134909	0.002131839	0.000576227	0.000233024	0.26085732	chr11	47565658	PTPMT1
cg01896579	0.002033942	0.000549867	0.00023364	0.261034561	chr4	75674412	G3BP2
cg15083964	0.00174611	0.000472057	0.00023367	0.261034561	chr4	55346203	SRD5A3
cg15935541	0.001667488	0.00045085	0.000234027	0.261127655	chr16	56286978	GNAO1
cg09511762	-0.00216806	0.000586319	0.000234742	0.261127655	chr20	62838831	COL9A3
cg06953065	0.002761436	0.000746789	0.000234747	0.261127655	chr7	70694228	AUTS2
cg25724144	-0.002876181	0.000777976	0.00023542	0.261127655	chr5	4533660	Intergenic
cg06882350	-0.002094227	0.00056649	0.000235561	0.261127655	chr7	141417745	TMEM178B
cg02220837	-0.003147199	0.000851396	0.000235866	0.261127655	chr3	4983087	BHLHE40
cg04920358	0.002038773	0.000551603	0.000236258	0.261127655	chr8	48556239	Intergenic
cg00307266	0.00153832	0.00041625	0.000236646	0.261127655	chr5	31532195	RNASEN;C5orf22
cg02929073	0.001843239	0.000498765	0.000236694	0.261127655	chr7	127252194	GRM8
cg08869722	-0.003113896	0.000842631	0.000236844	0.261127655	chr1	76425712	ST6GALNAC3
cg09035732	-0.001907381	0.000516151	0.000236885	0.261127655	chr14	87567636	Intergenic
cg01356849	-0.001941218	0.000525529	0.000238314	0.261127655	chr5	59356926	PDE4D
cg20237888	-0.005196453	0.001406887	0.00023855	0.261127655	chr11	70948727	SHANK2
cg17946588	-0.006379269	0.001727165	0.000238634	0.261127655	chr5	110726980	TMEM232
cg12190305	-0.002003188	0.000542424	0.000239056	0.261129236	chr3	128096329	RUVBL1
cg14687127	0.001563444	0.000423446	0.000239834	0.261129236	chr14	97802470	Intergenic
cg21175995	0.001687553	0.000457096	0.000240101	0.261129236	chr9	97450220	TDRD7
ch.2.65692908F	0.001763043	0.000477549	0.000240138	0.261129236	chr2	65612269	Intergenic
cg05134455	-0.002098755	0.000568635	0.000241061	0.261129236	chr9	27197398	TEK
cg13819987	-0.002499507	0.000677244	0.000241213	0.261129236	chr9	132208553	NTNG2
cg04988287	0.002055783	0.000557058	0.000241467	0.261129236	chr16	79770663	Intergenic
cg02414909	-0.002057266	0.000557533	0.000241919	0.261129236	chr7	49803674	VWC2
cg10474240	0.00210997	0.00057183	0.000242005	0.261129236	chr1	179743044	FAM163A
cg04684637	-0.001834615	0.000497227	0.000242155	0.261129236	chr7	55522271	VOPP1
cg11182638	-0.001822077	0.000493847	0.000242279	0.261129236	chr14	93097634	ITPK1
cg02427777	0.001506368	0.000408327	0.000242691	0.261129236	chr5	115605602	TMED7-TICAM2;LOC101927100
cg06806205	0.002830819	0.000767404	0.000242968	0.261129236	chr22	34111398	Intergenic
cg22633840	0.003069636	0.000832165	0.000243051	0.261129236	chr10	100742326	Intergenic
cg16646892	0.002372119	0.000643071	0.000243052	0.261129236	chr6	144095692	SF3B5
cg07623702	0.002631689	0.000713484	0.000243264	0.261129236	chr17	15999345	ZSWIM7;TTC19
cg03776464	0.002529793	0.000685914	0.000243545	0.261129236	chr2	221572226	EPHA4
cg15441579	-0.002253529	0.000611008	0.000243694	0.261129236	chr12	122281005	CLIP1
cg12470812	-0.001548398	0.000419861	0.000243853	0.261129236	chr6	105902998	Intergenic
cg13601997	0.002296128	0.000622996	0.000245984	0.261886452	chr9	126613905	LMX1B
cg00186842	-0.001583311	0.000429595	0.000246016	0.261886452	chr1	40660227	RIMS3
cg01037756	0.002313714	0.000627959	0.000247048	0.262056536	chr1	33099626	AZIN2
cg02236679	-0.001950508	0.000529409	0.000247227	0.262056536	chr16	78748579	WWOX
cg10730162	-0.002224086	0.000603668	0.00024725	0.262056536	chr8	53484136	Intergenic
cg13504000	0.002679775	0.000727371	0.000247338	0.262056536	chr14	99684326	CYP46A1
cg27129172	0.002392301	0.000649387	0.00024761	0.262056536	chr4	121380807	QRFPR
cg24322638	0.001481191	0.000402109	0.000247949	0.262205345	chr6	30557209	PRR3;GNL1
cg03195513	-0.001725024	0.000468376	0.000248486	0.262430379	chr10	70337856	LRRC20
cg04725669	0.002007788	0.000545199	0.000248793	0.262579536	chr7	92835955	CDK6
cg16849824	-0.001638756	0.000445043	0.000249207	0.262670217	chr11	44754344	Intergenic
cg15454698	0.002009551	0.000545891	0.000250172	0.263193862	chr3	14432071	SLC6A6
cg00948275	0.001774516	0.000482064	0.000250322	0.263193862	chr1	228457810	HIST3H2BB;HIST3H2A
cg19443257	0.001757689	0.00047756	0.000250823	0.263432358	chr3	141051706	SPSB4
cg10101109	-0.002677904	0.000727715	0.00025148	0.263432358	chr12	112017450	ERP29
cg08496964	-0.001761073	0.000478573	0.000251514	0.263432358	chr16	8635561	C16orf68
cg25130433	0.003152782	0.000856776	0.000251535	0.263432358	chr4	55126078	KDR
cg11886709	-0.002123391	0.000577111	0.000251996	0.263432358	chr6	156659587	Intergenic
cg10878085	0.00131087	0.000356283	0.000252045	0.263432358	chr15	38564833	RASGRP1
cg17444943	0.002044907	0.0005558	0.000252125	0.263432358	chr2	62506349	TMEM17
cg21523751	-0.002895388	0.000787124	0.000252874	0.263752582	chr1	183019503	Intergenic
cg23209606	-0.001334544	0.00036285	0.000253355	0.263752582	chr1	8455869	RERE
cg07642566	0.002657039	0.000722682	0.000254635	0.263904779	chr19	4769663	MIR7-3;C19orf30
cg09826558	0.001462466	0.000397774	0.000254648	0.263904779	chr5	129093883	ISOC1
cg17666539	0.002412451	0.000656223	0.000254998	0.263904779	chr19	7862320	EVI5L
cg05372996	0.002137312	0.000581425	0.000255266	0.263904779	chr14	67806335	ZFYVE26
cg01644731	-0.002811896	0.000765058	0.000255844	0.263904779	chr12	57842928	CTDSP2
cg16004031	0.002136512	0.000581301	0.00025585	0.263904779	chr11	83051545	RAB30
cg14252141	0.002423222	0.000659337	0.000256002	0.263904779	chr6	1387923	Intergenic
cg00033992	-0.002368456	0.000644489	0.000256301	0.263904779	chr11	65549062	LTBP3
cg16232327	0.001803624	0.000490853	0.000256762	0.263904779	chr3	122680563	PARP14
cg03584826	-0.002149731	0.000585079	0.000256968	0.263904779	chr1	241208993	RGS7
cg11657970	0.001422902	0.000387302	0.000257342	0.263965979	chr5	149141511	ABLIM3
cg22225080	-0.001856997	0.000505594	0.000258313	0.264454576	chr18	44772636	SETBP1
cg14960592	0.002511054	0.000683814	0.000259077	0.265012416	chr8	19756790	Intergenic
cg03431028	-0.003301052	0.000899133	0.000259834	0.265503636	chr15	33400610	RYR3
cg03798942	-0.002158813	0.000588067	0.000260172	0.265641042	chr11	128697062	FLI1
cg23949474	-0.001731774	0.000471793	0.000260584	0.265641042	chr7	151340604	NUB1
cg09270675	0.002505198	0.000682793	0.000262167	0.266677778	chr6	56954813	DST;BEND6
cg01919842	-0.002314814	0.000630991	0.000262678	0.266677778	chr11	96343750	MAML2
cg07138617	0.001626775	0.000443446	0.000262725	0.266677778	chr14	45043083	FAM179B
cg20287671	-0.001762393	0.000480512	0.000263484	0.266855712	chr7	124263219	Intergenic
cg09610100	-0.001819388	0.000496114	0.000263946	0.267155358	chr5	109704799	MAN2A1
cg20404355	-0.004364452	0.001190383	0.00026481	0.267249438	chr10	132984523	Intergenic
cg02150343	0.002102851	0.000573725	0.000265999	0.267460797	chr19	1942464	CSNK1G2
cg19165588	0.002014002	0.00054949	0.000266037	0.267460797	chr17	66192286	CEP112
cg06493664	0.002820219	0.000769517	0.000266344	0.267460797	chr16	71358724	CALB2
cg08810007	0.002131921	0.000581744	0.000266561	0.267460797	chr19	47418141	MEIS3
cg08569460	0.001447325	0.000394956	0.000266747	0.267460797	chr5	150342695	Intergenic
cg20486052	0.001888088	0.000515609	0.000269483	0.268699869	chr2	117814594	DDX18
cg18108499	0.00306326	0.000836714	0.00027031	0.268699869	chr4	105708583	INTS12;GSTCD
cg12461487	-0.002030485	0.000554643	0.000270494	0.268699869	chr1	240766320	Intergenic
cg07535133	0.002405151	0.000657037	0.000270785	0.268793758	chr6	32396114	BTNL2
cg01035804	-0.00192935	0.000527092	0.000271026	0.268793758	chr15	43107426	UBR1
cg05740055	-0.00323793	0.000884606	0.000271091	0.268793758	chr18	22550537	Intergenic
cg21357383	0.001695629	0.000463281	0.000271367	0.268901834	chr6	110773536	CDK19
cg23925586	-0.001402303	0.000383382	0.00027379	0.270137849	chr8	30441165	RBPMS
cg18956549	0.003415164	0.000934092	0.000275459	0.270137849	chr12	13278295	Intergenic
cg19566395	-0.001920038	0.00052522	0.00027593	0.270137849	chr8	104353747	DCSTAMP
cg06897264	0.002572419	0.000703699	0.000276052	0.270137849	chr6	29011493	Intergenic
cg20162206	-0.003522378	0.000963809	0.000277028	0.270137849	chr18	32773161	KLHL14
cg02433018	0.001763077	0.000482421	0.000277032	0.270137849	chr1	81800317	ADGRL2
ch.9.75018133F	0.0022458	0.000614534	0.000277203	0.270137849	chr9	73213396	Intergenic
cg07360147	0.00221704	0.0006068	0.000278075	0.270137849	chr11	8477796	STK33
cg17053844	-0.00175401	0.000480126	0.000278531	0.270137849	chr4	143380849	GAB1
cg06535918	0.001609392	0.000440594	0.000279009	0.270137849	chr18	75066580	Intergenic
cg00170564	0.001888225	0.000516984	0.000279429	0.270137849	chr12	107320328	BTBD11
cg08274139	-0.001968631	0.000539031	0.000279666	0.270137849	chr14	31015261	STRN3;MIR624
cg02406084	0.002810443	0.000769564	0.00027985	0.270137849	chr7	32892587	KBTBD2
cg07068956	0.005238969	0.001434242	0.000279922	0.270137849	chr7	100733248	ZAN
cg19621049	-0.001959546	0.000536766	0.00028129	0.270137849	chr6	16497516	ATXN1
cg18667648	-0.002671261	0.000731753	0.000281453	0.270137849	chr11	6605346	ILK
cg13097573	0.001832439	0.000502126	0.000282682	0.270137849	chr17	49880622	Intergenic
cg24830898	0.00146398	0.000401332	0.000284365	0.270137849	chr5	178537871	COL23A1
cg09085220	-0.005658555	0.001551272	0.000284489	0.270137849	chr16	8642575	C16orf68
cg16257655	0.002197856	0.000602589	0.000284851	0.270137849	chr7	1620083	Intergenic
cg01210868	-0.00160729	0.000440719	0.000285269	0.270137849	chr4	2275429	ZFYVE28
cg04324336	-0.002057382	0.000564169	0.000285512	0.270137849	chr15	60649069	RORA
cg12507091	-0.001853681	0.000508316	0.000285552	0.270137849	chr5	146621294	PPP2R2B
cg06438435	-0.001732693	0.000475164	0.00028576	0.270137849	chr2	73262603	FBXO41
cg19114595	0.001156631	0.00031719	0.000285793	0.270137849	chr1	68050293	DIRAS3
cg24656269	-0.001714187	0.000470105	0.0002859	0.270137849	chr11	132401686	Intergenic
cg25189836	0.002016044	0.000552889	0.000285909	0.270137849	chr7	19709039	TWISTNB
cg12691679	-0.001754271	0.000481107	0.000285976	0.270137849	chr13	41020767	ELF1
cg20478120	-0.002783512	0.000763411	0.000286161	0.270137849	chr6	33290267	PFDN6;WDR46
cg07909402	0.005594816	0.001534649	0.000286694	0.270137849	chr20	58890389	GNAS
cg18197575	0.001843779	0.000505908	0.000287976	0.270292302	chr3	177293694	LINC00501
cg12837927	-0.001904279	0.000522513	0.000288008	0.270292302	chr11	32479520	Intergenic
cg23718606	0.001783416	0.000489414	0.00028854	0.270305774	chr6	27252032	PRSS16
cg24205332	0.002411283	0.000661772	0.000288878	0.270305774	chr11	130428804	ADAMTS8
cg26152787	0.003224745	0.000885031	0.000288905	0.270305774	chr9	72149344	GDA
cg10337572	-0.001793223	0.000492228	0.000289542	0.270305774	chr1	33012384	AK2
cg12556586	-0.00198106	0.000543856	0.000290043	0.270305774	chr15	59441352	FAM81A
cg22988444	0.001917025	0.000526385	0.000290871	0.270305774	chr6	31834823	C6orf48;SNORD48
cg08718230	0.002134989	0.000586248	0.000290965	0.270305774	chr6	21596126	SOX4
cg22402053	0.002601555	0.000714364	0.000290976	0.270305774	chr1	156927747	C1orf92
cg16863634	0.001553879	0.000426759	0.000291707	0.270448559	chr19	34773322	ZNF599
cg16729710	0.001739603	0.000477777	0.000291797	0.270448559	chr6	130365567	TMEM200A;SAMD3
cg14363992	0.002576971	0.000707987	0.000293113	0.271085018	chr6	27808571	HIST1H2AI;HIST1H3H;HIST1H2BL
cg25117345	0.001637291	0.000449928	0.000294062	0.27128212	chr3	23891110	UBE2E1
cg21073538	-0.002022968	0.00055603	0.00029493	0.27128212	chr22	44132831	PARVB
cg24284527	-0.003009182	0.00082713	0.000295084	0.27128212	chr4	151909147	Intergenic
cg10721369	0.001757288	0.000483141	0.000296074	0.271495569	chr6	27388634	ZNF391
cg22624255	0.004031305	0.001108376	0.000296176	0.271495569	chr19	19668666	ZNF101
cg23740975	-0.003849579	0.001058541	0.000296676	0.271526856	chr15	25056712	SNORD116-3;SNORD116-9
cg02416498	-0.001649931	0.00045375	0.000297213	0.271526856	chr19	2139540	AP3D1
cg01099494	-0.001894692	0.000521157	0.00029796	0.271541096	chr9	87813550	Intergenic
cg08045902	-0.002769194	0.00076171	0.000298021	0.271541096	chr19	36604296	ZNF382;ZNF529
cg08639389	-0.002515494	0.000691939	0.000298098	0.271541096	chr4	26994266	STIM2
cg04397652	-0.002090798	0.000575328	0.000299615	0.271579281	chr12	92486481	Intergenic
cg12942340	0.002030566	0.000558851	0.000300332	0.271688654	chr5	181191159	LOC102577426
cg03707208	0.001398286	0.000384837	0.000300346	0.271688654	chr11	6406961	APBB1
cg03919694	0.002827159	0.000778116	0.000300477	0.271688654	chr11	19713521	NAV2;LOC100126784
cg27189395	-0.003839041	0.001056772	0.000301093	0.271691641	chr16	89658662	C16orf55;CHMP1A
cg23996948	0.001663122	0.000457902	0.000301955	0.271853281	chr1	61082853	NFIA
cg07641535	0.002189867	0.000602938	0.00030202	0.271853281	chr7	55863059	14-Sep
cg23544996	-0.002251309	0.000619932	0.000302537	0.271853281	chr3	182797044	ATP11B
cg22864452	0.001713486	0.000471849	0.000302664	0.271853281	chr7	130344390	CPA5
cg08029240	-0.001783884	0.000491311	0.000303314	0.271853281	chr7	115562097	Intergenic
cg06511117	-0.00211565	0.000582762	0.000303871	0.271853281	chr17	19313589	EPN2
cg22277431	0.002368838	0.000652518	0.000303968	0.271853281	chr2	75199599	TACR1
cg05397496	-0.001979695	0.000545368	0.000304298	0.271870111	chr1	115058362	TSPAN2
cg16686316	-0.004517849	0.001244693	0.000304678	0.271870111	chr18	2312683	Intergenic
cg03136342	0.002614295	0.00072037	0.000305358	0.272147081	chr7	97024942	DLX5
cg08047948	-0.001574068	0.000433758	0.000305585	0.272147081	chr3	57170361	Intergenic
cg13627129	0.002814129	0.00077558	0.000306275	0.272147081	chr3	105512367	ALCAM
cg09590162	0.002142793	0.000590732	0.000307398	0.272147081	chr11	47426424	PSMC3
cg25073686	-0.002112791	0.00058247	0.000307458	0.272147081	chr11	38593736	Intergenic
cg21098990	0.001499862	0.000413511	0.000307639	0.272147081	chr19	10289168	ICAM5
cg21850832	0.00188074	0.000518558	0.000307965	0.272147081	chr7	130441328	CEP41
cg04393855	0.001504003	0.000414704	0.000308164	0.272147081	chr1	151070394	GABPB2
cg16459182	0.001584985	0.000437044	0.000308275	0.272147081	chr12	49842822	BCDIN3D
cg09543727	0.001643252	0.000453214	0.000309244	0.272147081	chr4	119629062	PDE5A
cg09912489	-0.001847952	0.000509807	0.000310383	0.272248242	chr4	188823200	Intergenic
cg21242079	-0.003263772	0.0009004	0.000310385	0.272248242	chr15	78808720	ADAMTS7
cg17032757	0.001674911	0.000462076	0.000310441	0.272248242	chr15	73593963	NPTN
cg25612405	-0.001797044	0.00049578	0.000310529	0.272248242	chr16	3780774	CREBBP
cg22442454	0.004207673	0.001160954	0.00031095	0.272271217	chr1	209806124	IRF6
cg17920058	0.001822237	0.000502797	0.000311098	0.272271217	chr5	134124670	TCF7
cg03465206	0.001719366	0.000474425	0.000311212	0.272271217	chr4	165378864	CPE
cg27323588	-0.001559151	0.000430435	0.000313387	0.273261715	chr8	1162860	Intergenic
cg06665095	-0.001432938	0.000395658	0.000314109	0.273742093	chr4	158652077	RXFP1
cg02098565	-0.004262597	0.001177078	0.000314495	0.273781751	chr16	89102099	ACSF3
cg05720939	-0.002770191	0.000765134	0.000315456	0.274002571	chr12	129208461	LOC101927735;TMEM132D
cg22763136	-0.002054688	0.000567544	0.000315719	0.274002571	chr10	71635242	CDH23
cg14422696	-0.00187776	0.000518697	0.000315915	0.274002571	chr16	89760131	FANCA
cg01542384	-0.001429419	0.000394869	0.000316114	0.274002571	chr3	50246872	GNAI2
cg05440893	-0.00206352	0.000570192	0.000317303	0.27444034	chr10	118845362	Intergenic
cg22118524	0.00242787	0.000670899	0.000317499	0.274462078	chr1	217138204	ESRRG
cg06970471	-0.002716082	0.000750668	0.000318235	0.274502328	chr8	123572723	Intergenic
cg10440060	0.002228723	0.000616125	0.000319318	0.274502328	chr1	7408270	CAMTA1
cg16917609	-0.002979475	0.000823687	0.000319416	0.274502328	chr7	91759255	Intergenic
cg05897918	0.00184906	0.000511181	0.000319427	0.274502328	chr4	173168596	GALNT7
cg02400572	-0.00216372	0.000598219	0.000319789	0.274666212	chr14	77270390	NGB
cg04960642	-0.001806559	0.000499527	0.000320272	0.27471492	chr7	30276326	Intergenic
cg04592623	-0.001726515	0.000477402	0.000320341	0.27471492	chr18	58101403	NEDD4L
cg07989351	0.001919515	0.000530788	0.0003205	0.27471492	chr12	8697154	RIMKLB
cg17495601	-0.001784534	0.000493564	0.000321402	0.275168759	chr5	79082311	BHMT2
cg23434193	0.001848565	0.000511326	0.000321846	0.275254986	chr8	73972516	TCEB1
cg02629847	0.001891855	0.000523341	0.000322195	0.275406958	chr5	131166503	HINT1
cg11672054	0.001664618	0.000460721	0.000324502	0.276601082	chr1	228457780	HIST3H2BB;HIST3H2A
cg19061132	-0.003242278	0.000897435	0.000324801	0.276601082	chr22	19420074	HIRA
cg24467794	0.001728097	0.000478404	0.000325557	0.276601082	chr21	42009170	ZNF295
cg21910599	-0.001950344	0.000539961	0.000325813	0.276601082	chr1	226086185	Intergenic
cg03891475	0.001531452	0.000424008	0.000326042	0.276601082	chr14	58212845	ACTR10
cg27025079	-0.00307355	0.000851614	0.000329432	0.277601802	chr4	26863687	STIM2
cg15025560	0.001909261	0.000529295	0.000331824	0.277941064	chr5	181217364	Intergenic
cg17158059	0.002000008	0.000554457	0.000331856	0.277941064	chr2	55519625	CCDC104
cg07832830	-0.003624978	0.001004974	0.000331997	0.277941064	chr15	73908465	Intergenic
cg09794206	-0.001893905	0.000525075	0.000332137	0.277941064	chr5	171691417	Intergenic
cg19162106	0.001981094	0.000549318	0.00033272	0.277941064	chr13	91398736	GPC5
cg00773711	0.001395868	0.000387079	0.000333105	0.277941064	chr3	44411473	Intergenic
cg17960141	-0.001904974	0.000528281	0.000333322	0.277941064	chr1	190172709	BRINP3
cg14590435	0.001723884	0.000478079	0.000333482	0.277941064	chr6	11105711	SMIM13;ERVFRD-1
cg01615333	0.003068332	0.000851059	0.000334168	0.27803339	chr12	127280649	Intergenic
cg01707966	0.002297746	0.000637394	0.000334676	0.278090593	chr11	76721954	GUCY2E
cg20511352	-0.002245627	0.00062298	0.000334997	0.278090593	chr1	212629053	Intergenic
cg06136628	0.005404738	0.001499559	0.000335552	0.278374782	chr7	35250380	TBX20
cg12278802	-0.002316376	0.000642711	0.000335743	0.278389748	chr15	86853290	AGBL1
cg02233518	-0.002191822	0.000608293	0.000336801	0.278777299	chr10	133191825	KNDC1
cg01043524	0.002494157	0.000692204	0.000336832	0.278777299	chr7	100081044	ZNF3
cg26579713	0.002210648	0.000613537	0.000336944	0.278777299	chr15	65409526	IGDCC4
cg14681055	0.002610566	0.000724631	0.00033759	0.278895214	chr10	102241503	PITX3
cg05383565	0.001863848	0.000517382	0.000337792	0.278895214	chr6	139373127	CITED2
cg11219668	-0.002527248	0.00070158	0.00033809	0.278895214	chr8	134456321	Intergenic
cg17456266	0.001585817	0.0004403	0.000338795	0.278984355	chr11	43942534	LOC387763
cg09977701	-0.002081954	0.000578064	0.000338893	0.278984355	chr3	53026702	SFMBT1
cg03972596	-0.001811393	0.000503014	0.000339557	0.279145181	chr5	59000035	PDE4D
cg25181763	0.001571886	0.000436509	0.00033961	0.279145181	chr1	163264201	RGS5
cg24406065	-0.002056186	0.000571097	0.000340409	0.279265728	chr3	65466819	MAGI1
cg07495626	0.001592586	0.000442372	0.000340801	0.279265728	chr17	3602284	TRPV1
cg18074540	-0.00187698	0.000521453	0.000341556	0.279381025	chr15	90944955	UNC45A
cg06703980	-0.001698414	0.000471879	0.000341902	0.279435351	chr3	126948022	CHCHD6
cg25781480	0.001785213	0.000496011	0.000342052	0.279435351	chr3	139344173	MRPS22
cg26776330	0.001702874	0.000473222	0.000342914	0.279589597	chr19	35099900	HPN-AS1
cg20657849	0.002494206	0.000693246	0.000343696	0.279935568	chr6	28589622	Intergenic
cg15784660	-0.003069257	0.000853196	0.000344347	0.279935568	chr10	130345641	Intergenic
cg15631509	-0.001909094	0.000530705	0.000344455	0.279935568	chr19	17159721	MYO9B
cg08047252	-0.005021779	0.001395993	0.000344458	0.279935568	chr2	9474095	IAH1
cg10381249	-0.001971466	0.000548075	0.000344729	0.279935568	chr20	18542008	SEC23B
cg21874514	0.002276906	0.000632997	0.000344788	0.279935568	chr7	27663110	HIBADH
cg01023696	0.002651395	0.00073713	0.000344932	0.279935568	chr8	24955488	NEFL
cg04893145	-0.001857799	0.000516596	0.000345824	0.280518063	chr1	26321975	AIM1L
cg06620896	0.002465586	0.000685632	0.00034606	0.280550686	chr15	37102913	Intergenic
cg13916931	0.00225122	0.000626096	0.000346585	0.280550686	chr7	44123201	POLD2
cg06795527	0.002919425	0.000811995	0.000346944	0.280550686	chr7	27205398	Intergenic
cg18574157	0.00336933	0.000937143	0.000347014	0.280550686	chr7	122886779	CADPS2
cg16355981	-0.002471642	0.000687486	0.000347186	0.280550686	chr13	43412996	ENOX1
cg18318142	-0.002630634	0.000731722	0.000347262	0.280550686	chr11	134957791	Intergenic
cg02583633	0.003140829	0.000873934	0.000348878	0.281713777	chr2	174327284	Intergenic
cg09578643	-0.001906815	0.000530606	0.0003492	0.281767199	chr6	33125024	HLA-DPB2
cg08447520	0.001376267	0.000382979	0.000349295	0.281767199	chr12	113075220	DTX1
cg19993258	0.001858786	0.000517348	0.00035018	0.282008589	chr15	78621921	CHRNA3
cg18120999	-0.002100376	0.000584596	0.000350235	0.282008589	chr5	167565684	TENM2
cg15020588	-0.001681871	0.000468229	0.000351405	0.282008589	chr10	125856210	DHX32
cg25515334	-0.001795015	0.000499734	0.000351459	0.282008589	chr1	65263543	DNAJC6
cg17186066	0.001983964	0.000552381	0.000351833	0.282008589	chr8	79828377	Intergenic
cg00846799	-0.001763881	0.000491117	0.000351951	0.282008589	chr11	65549074	LTBP3
cg16050165	0.001258783	0.000350498	0.000352168	0.282008589	chr17	74432152	GPRC5C
cg00381473	0.001884519	0.00052479	0.000352716	0.282008589	chr4	48506737	FRYL
cg24121867	0.001397975	0.000389305	0.000352779	0.282008589	chr19	7920303	SNAPC2
cg09560221	-0.00218554	0.000608793	0.000354097	0.282008589	chr7	46206463	Intergenic
cg04166304	0.001978333	0.000551078	0.000354127	0.282008589	chr14	45253413	C14orf106
cg23816682	-0.002656422	0.000740014	0.000354452	0.282008589	chr20	40632602	Intergenic
cg15808723	0.002260238	0.000629701	0.000354864	0.282008589	chr15	89361516	Intergenic
cg03266453	0.002768026	0.000771255	0.000355392	0.282266642	chr2	118848478	EN1
cg15862155	-0.001717054	0.00047849	0.000356068	0.282266642	chr3	70805875	Intergenic
cg18572219	0.001785386	0.000497601	0.000356731	0.2825128	chr2	202033459	FZD7
cg01981187	0.002396849	0.000668152	0.000357683	0.282548947	chr19	42424042	LIPE
cg06902071	0.001950043	0.000543623	0.000357893	0.282548947	chr5	135543635	Intergenic
cg20309677	-0.001744357	0.000486324	0.000358305	0.282561536	chr1	116383130	ATP1A1
cg18453621	0.002007479	0.000559802	0.00035934	0.282777008	chr9	126614624	LMX1B
cg00327017	-0.002193198	0.000611764	0.00036071	0.282784954	chr2	157173902	Intergenic
cg06480138	0.001718395	0.000479336	0.000360831	0.282784954	chr15	90933917	HDDC3;UNC45A
cg23089438	0.001596693	0.000445431	0.000361302	0.282784954	chr1	109910854	CSF1
cg10998807	-0.002207459	0.000615976	0.000362568	0.283235769	chr3	58404653	PXK
cg08894534	0.002032741	0.000567224	0.000362584	0.283235769	chr2	17753219	GEN1;SMC6
cg00348992	0.002211105	0.000617063	0.000363114	0.28351174	chr1	245201862	KIF26B
cg11416543	-0.001842838	0.00051438	0.00036398	0.283772579	chr3	15333398	SH3BP5
cg09666654	0.002261661	0.000631306	0.000364155	0.283772579	chr2	191245931	MYO1B
cg12976394	0.001933182	0.000539785	0.000365695	0.284145227	chr12	101832841	Intergenic
cg15580665	0.002238378	0.000625035	0.000365952	0.28420716	chr7	48009208	SUN3
cg09174845	0.002215818	0.000618786	0.000366357	0.284384275	chr20	5817910	C20orf196
cg01268886	-0.001830265	0.000511173	0.000366891	0.284523242	chr14	68630049	Intergenic
cg02276860	0.001806037	0.000504499	0.000367801	0.284755418	chr12	93571729	SOCS2;SOCS2-AS1
cg08116998	-0.002388545	0.00066723	0.0003679	0.284755418	chr8	46233933	Intergenic
cg13578272	-0.00199064	0.000556202	0.000369012	0.285094732	chr9	33819419	UBE2R2
cg01264984	-0.003749362	0.001047656	0.000369254	0.285116154	chr5	115178938	TRIM36
cg24546545	0.002749014	0.000768234	0.000369891	0.285273188	chr4	108763148	ETNPPL
cg07015354	0.001453443	0.00040618	0.000369932	0.285273188	chr15	63383352	CA12
cg00385040	-0.001378248	0.000385243	0.000370923	0.285527967	chr10	109869570	XPNPEP1
cg01169952	0.001122351	0.000313786	0.00037204	0.28594742	chr3	154121140	SGEF
cg17318863	0.001642953	0.000459349	0.0003722	0.28594742	chr2	96642750	FER1L5
cg18147605	-0.002100671	0.000587545	0.000374102	0.286517178	chr12	6553882	IFFO1
cg08673716	0.00222445	0.000622242	0.00037472	0.286546696	chr3	14811397	Intergenic
cg18442758	-0.002134023	0.000596948	0.000374733	0.286546696	chr10	46108185	AGAP7
cg23653411	-0.001443381	0.00040378	0.000375034	0.286546696	chr9	90801281	SYK
cg20541456	-0.003334368	0.00093288	0.000375599	0.286707325	chr5	157269509	CYFIP2
cg02376539	0.002533642	0.000709015	0.000376738	0.287165324	chr9	131096525	AIF1L
cg07243104	-0.001326503	0.00037123	0.000377021	0.287245262	chr2	171148408	TLK1
cg05923476	-0.002064776	0.000577956	0.000378036	0.287612548	chr5	7392254	Intergenic
cg10863207	-0.002761085	0.000772948	0.000378608	0.287612548	chr17	35085166	RFFL
cg26821542	-0.003083052	0.000863204	0.000379332	0.287790309	chr16	8642514	C16orf68
cg14660125	0.001536689	0.000430264	0.000379521	0.287790309	chr4	88457308	HERC5
cg20090561	0.003952274	0.001106967	0.000381148	0.288336222	chr3	185986478	Intergenic
cg05170711	-0.002042387	0.000572089	0.000381593	0.288360747	chr13	60074432	DIAPH3
cg17346177	0.001722693	0.000482569	0.000381892	0.288360747	chr6	56955288	BEND6;DST
cg25304084	0.001709796	0.000478956	0.000381897	0.288360747	chr3	49102790	QARS
cg03727254	-0.002386678	0.000668568	0.000381899	0.288360747	chr3	121433511	POLQ
cg05560913	-0.001847608	0.000517597	0.000382251	0.288389661	chr15	71559462	THSD4
cg04981410	0.003452667	0.000967345	0.000382821	0.288389661	chr6	31357649	HLA-B
cg11246774	-0.002448679	0.000686091	0.000383057	0.288389661	chr2	117087215	Intergenic
cg00641369	-0.003220935	0.000902598	0.000383797	0.288389661	chr2	47501934	Intergenic
cg10755961	-0.007491036	0.002099204	0.0003838	0.288389661	chr19	9674970	ZNF562
cg00213828	0.001832639	0.000513563	0.000383843	0.288389661	chr2	161161406	TANK
cg06414816	-0.006145548	0.001722234	0.00038402	0.288389661	chr5	110727135	TMEM232
cg15471815	0.001904444	0.000533707	0.000384061	0.288389661	chr1	228457784	HIST3H2BB;HIST3H2A
cg26236040	-0.002236894	0.000626906	0.000384326	0.288389661	chr19	19458453	GATAD2A
cg06814146	-0.002113457	0.000592363	0.000384761	0.288486711	chr1	206725334	MAPKAPK2
cg20131897	-0.001386494	0.000388746	0.000386582	0.289311664	chr12	51911547	ACVRL1
cg22607980	0.001737056	0.000487135	0.00038763	0.289582975	chr1	88891513	GTF2B
cg01023798	-0.002072298	0.000581198	0.000388066	0.289582975	chr7	3494325	SDK1
cg18338317	0.002102248	0.00058963	0.000388345	0.289582975	chr20	25220959	ENTPD6
cg17538881	-0.004607142	0.001292201	0.000388381	0.289582975	chr10	14330108	FRMD4A
cg21412748	0.001890839	0.000530402	0.000389007	0.289691757	chr11	73141450	FCHSD2
cg22758941	-0.002397321	0.000672496	0.000389155	0.289691757	chr5	158432604	Intergenic
cg11399640	-0.0024148	0.000677412	0.000389256	0.289691757	chr15	72992892	Intergenic
cg04080801	-0.002476008	0.000694694	0.000390089	0.290042953	chr15	47303974	SEMA6D
cg03369308	0.002183875	0.000612813	0.000390798	0.290166858	chr20	31967601	XKR7
cg02532577	0.002957047	0.000829875	0.000391445	0.290264991	chr13	78602633	POU4F1
cg13496041	-0.002243604	0.000629752	0.000392278	0.290518425	chr3	14453217	SLC6A6
cg08939835	0.001698834	0.000476894	0.000392844	0.2906108	chr12	1632152	WNT5B
cg10910617	0.002253506	0.000632676	0.000393471	0.290732283	chr12	56645339	ATP5B;SNORD59A
cg12692314	0.001797202	0.000504586	0.000393659	0.290732283	chr6	28674501	Intergenic
cg16802508	-0.002480859	0.000696578	0.000394019	0.290732283	chr11	67303266	SSH3
cg01940336	0.002009173	0.000564156	0.000394184	0.290732283	chr19	47432226	SLC8A2
cg05325763	-0.003369327	0.000946114	0.000394408	0.290732283	chr11	68840250	CPT1A
cg03089717	0.002889739	0.000811477	0.000394621	0.290732283	chr6	28589633	Intergenic
cg00811719	-0.002180038	0.00061224	0.000395107	0.290732283	chr11	71421643	FLJ42102
cg16413687	0.001509787	0.000424009	0.000395128	0.290732283	chr12	85278844	ALX1
cg15128785	-0.002670914	0.000750108	0.000395182	0.290732283	chr22	41834874	SREBF2
cg13322471	-0.002573493	0.000722802	0.000395572	0.29075281	chr16	86933608	Intergenic
cg16189994	-0.002104519	0.000591133	0.000396014	0.290823016	chr11	34002491	Intergenic
cg14170095	-0.003560175	0.000999907	0.000396203	0.290823016	chr14	38213486	Intergenic
cg20434825	0.001898147	0.000533199	0.000396339	0.290823016	chr21	32411606	C21orf63
cg15463714	-0.002180132	0.000612468	0.000396839	0.290823016	chr21	43879417	AGPAT3
cg00788235	-0.001392689	0.000391257	0.000396935	0.290823016	chr11	118400175	ATP5L;LOC100131626
cg26064590	-0.001843269	0.000518022	0.00039878	0.29147375	chr4	54375786	Intergenic
cg03255246	-0.001866734	0.000524638	0.000398993	0.29147375	chr6	155148200	TIAM2
cg04956204	-0.001904081	0.000535232	0.000399961	0.291561223	chr2	229807313	TRIP12
cg04529897	-0.001462892	0.000411255	0.000400486	0.291561223	chr2	227699341	SLC19A3
cg24788053	0.002913513	0.000819159	0.000401123	0.291561223	chr4	121951129	TRPC3
cg08234168	-0.002431206	0.000683816	0.000403169	0.292058059	chr6	28953955	Intergenic
cg15143788	0.003007913	0.000846141	0.000403909	0.292061225	chr5	93573727	FLJ42709
cg23599026	-0.001151212	0.000323935	0.000405458	0.292061225	chr10	100508788	SEC31B
cg06212631	0.002236606	0.000629368	0.000405613	0.292061225	chr2	170929036	GORASP2
cg27378522	0.002565151	0.00072188	0.000406072	0.292061225	chr6	56955253	BEND6;DST
cg08341178	0.001595107	0.000448925	0.00040647	0.292061225	chr3	44555261	ZKSCAN7
cg17726022	0.002172318	0.000611462	0.000407239	0.292061225	chr12	46268637	SLC38A1
cg04003658	-0.001343342	0.000378124	0.000407262	0.292061225	chr11	71454970	NADSYN1
cg23776146	0.001843398	0.000518888	0.000407339	0.292061225	chr7	50793166	GRB10
cg27499747	0.001971871	0.00055506	0.00040743	0.292061225	chr11	57325355	TNKS1BP1
cg16002929	-0.002080221	0.000585594	0.000407748	0.292061225	chr5	9344018	SEMA5A
cg17583158	-0.006891191	0.001940036	0.000408099	0.292061225	chr8	2090050	MYOM2
cg24826115	-0.001886402	0.000531084	0.000408268	0.292061225	chr1	11663489	FBXO6
cg11686365	-0.002367979	0.000666711	0.000408656	0.292078393	chr2	111133363	BCL2L11
cg03614579	-0.002348166	0.000661215	0.000409327	0.292405943	chr7	101532196	COL26A1
cg02401471	0.002850045	0.000802604	0.000409772	0.292405943	chr13	109400217	LINC00399
cg05293883	-0.001613655	0.000454445	0.000410036	0.292405943	chr2	201197683	CASP10
cg04802236	0.001327767	0.000373952	0.000410323	0.292405943	chr17	38853778	RPL23;SNORA21
cg07094113	-0.002423782	0.000682706	0.000410907	0.292405943	chr1	21222160	ECE1
cg22501243	-0.001873776	0.000527806	0.000411116	0.292405943	chr12	122126721	MLXIP
cg23058435	0.002280977	0.000642517	0.000411206	0.292405943	chr14	36514743	SFTA3
cg18181323	0.002526749	0.000711917	0.000412503	0.292475742	chr4	120923020	PRDM5
cg08229004	-0.002050616	0.000577791	0.000412742	0.292475742	chr17	78111510	TNRC6C-AS1
cg06419180	-0.001958549	0.000551867	0.000412916	0.292475742	chr8	19404902	CSGALNACT1
cg20378659	-0.001649587	0.000464812	0.000412937	0.292475742	chr16	29881359	SEZ6L2
cg09215353	-0.001780075	0.000501589	0.000413038	0.292475742	chr9	94623768	FBP1
cg04856586	-0.001906059	0.000537129	0.00041345	0.292510878	chr11	26288196	Intergenic
cg05546028	-0.001691476	0.000476662	0.000413477	0.292510878	chr5	1449730	Intergenic
cg17158708	-0.001713817	0.000482972	0.000413634	0.292510878	chr16	21648184	IGSF6;METTL9
cg07436208	-0.002207361	0.000622136	0.000414327	0.292613782	chr14	22829564	MRPL52
cg10759817	-0.011263505	0.003174898	0.000414883	0.292676076	chr1	91635661	HSP90B3P
cg11802442	-0.001871619	0.00052757	0.000414962	0.292676076	chr1	202015502	ELF3
cg25287257	0.00174197	0.000491193	0.00041685	0.293065456	chr7	157005563	MNX1
cg14957839	-0.002073355	0.000584768	0.000418098	0.293374816	chr4	66691514	Intergenic
cg25578609	0.001461774	0.000412309	0.000418518	0.293374816	chr17	6070745	WSCD1
cg26310273	-0.002341053	0.000660329	0.0004186	0.293374816	chr3	55343391	Intergenic
cg16306381	0.001660808	0.000468489	0.000418993	0.293374816	chr17	63741712	STRADA
cg18689295	0.001287313	0.000363152	0.000419301	0.293374816	chr12	78865074	SYT1
cg18738397	-0.00214677	0.000605629	0.000419516	0.293374816	chr5	96901507	ERAP2
cg08413469	0.002848422	0.000803587	0.000419608	0.293374816	chr1	68497256	DEPDC1
cg10847634	0.001503976	0.000424361	0.000420449	0.293550578	chr7	129611579	NRF1
cg04236924	-0.002112452	0.00059608	0.000420746	0.293550578	chr11	34929476	PDHX
cg12167751	-0.002069058	0.000583858	0.000420964	0.293555838	chr6	138986275	REPS1
cg15398513	0.001873289	0.000528747	0.00042236	0.294042714	chr20	62143566	SS18L1;PSMA7
cg24544320	-0.002035917	0.000574714	0.000422978	0.294092358	chr1	226637733	ITPKB
cg16112565	-0.001950589	0.000550645	0.000423167	0.294092358	chr7	156958685	NOM1
cg25865179	-0.00153179	0.000432436	0.000423382	0.294092358	chr2	236241626	ASB18
cg01584139	-0.002241507	0.000632831	0.000423702	0.294132472	chr6	63280271	LGSN
cg26289317	0.001539256	0.000434591	0.000423989	0.294132472	chr8	19941253	LPL
cg11698244	0.001776596	0.000501665	0.000424698	0.294205678	chr7	103281065	DPY19L2P2
cg17336761	-0.001680763	0.000474685	0.000425652	0.294205678	chr1	64879588	JAK1
cg02533173	-0.001423044	0.000401906	0.000425744	0.294205678	chr19	15280312	BRD4
cg01902510	0.001923977	0.000543489	0.000426837	0.29448416	chr19	53869153	MYADM
cg05828005	0.003261186	0.000921277	0.000427146	0.29448416	chr6	28537130	Intergenic
cg07926758	0.002139508	0.000604535	0.000428352	0.29448416	chr7	192014	FAM20C
cg02314201	0.009321373	0.00263437	0.000429512	0.294505256	chr10	133030270	Intergenic
cg07003360	0.003409268	0.00096354	0.000429667	0.294505256	chr20	44247067	GDAP1L1
cg18682087	0.002745384	0.000775945	0.000429915	0.294505256	chr16	71358691	CALB2
cg26365885	0.002160634	0.000610716	0.00043031	0.294505256	chr17	66192284	CCDC46
cg10199250	0.001888998	0.000533949	0.000430439	0.294505256	chr5	115961992	LVRN
cg14229611	0.002045005	0.000578169	0.000431645	0.29456663	chr6	46129912	ENPP4
cg16681439	0.001136164	0.000321244	0.000432084	0.294654168	chr1	6726330	LOC100505887
cg06560760	0.001569585	0.000443808	0.000432293	0.294666503	chr10	22927917	ARMC3
cg07782112	-0.009585589	0.002710688	0.000432959	0.294875503	chr2	52880703	Intergenic
cg15217011	0.002044224	0.000578119	0.000433328	0.294906979	chr17	8376789	Intergenic
cg23020857	-0.002069916	0.000585407	0.00043354	0.294906979	chr14	54513339	CGRRF1
cg10464469	-0.001979171	0.000559762	0.00043374	0.294906979	chr4	47838512	LOC101927179;CORIN
cg00561610	-0.002048248	0.000579332	0.000434067	0.294944422	chr3	52446236	SEMA3G
cg14060828	0.002317708	0.000655621	0.000434714	0.294944422	chr19	49423018	PTH2
cg15410276	0.001896888	0.000536651	0.000435451	0.29499268	chr6	27810297	HIST1H3H
cg06157072	-0.001560865	0.000441592	0.00043552	0.29499268	chr17	8909897	PIK3R5
cg02048613	-0.002181279	0.000617215	0.000436438	0.29524052	chr2	160487350	RBMS1
cg23075337	0.002652928	0.00075072	0.0004368	0.295361402	chr7	8441829	NXPH1
cg09616959	0.003208443	0.000908045	0.000437595	0.295639361	chr6	105179536	POPDC3
cg25272554	0.002117994	0.000599685	0.000440059	0.296181883	chr2	221572354	EPHA4
cg18742550	-0.001775532	0.00050273	0.000440162	0.296181883	chr2	163173532	Intergenic
cg02561771	0.002384459	0.000675155	0.000440257	0.296181883	chr2	101474855	RFX8
cg09404381	0.001376795	0.000389957	0.000442045	0.296568529	chr10	28580355	WAC
cg23721586	-0.005428251	0.001537478	0.000442061	0.296568529	chr1	91731973	TGFBR3
cg16818251	0.002405323	0.000681301	0.000442281	0.296568529	chr19	45499426	PPM1N
cg04176388	-0.002539091	0.000719251	0.000442768	0.296771678	chr11	12095127	Intergenic
cg06865329	-0.001711651	0.000485274	0.000447732	0.298107245	chr2	74278365	SLC4A5
cg14723638	-0.001922807	0.000545189	0.000448271	0.298342075	chr1	91764638	TGFBR3
cg21770330	0.002071565	0.00058742	0.000448791	0.2984406	chr11	124746562	NRGN
cg00576421	0.002482914	0.000704156	0.000449566	0.298461752	chr14	66339917	Intergenic
cg07693058	0.002189941	0.000621135	0.000450193	0.298754071	chr15	78437715	IREB2
cg18139195	0.001684446	0.000477851	0.000451307	0.299122489	chr18	5890496	TMEM200C
cg25856090	0.001145007	0.000324889	0.000452555	0.299500914	chr7	143331614	CLCN1
cg12237849	-0.001723271	0.000489024	0.000453217	0.299500914	chr4	7013214	TBC1D14
cg27132705	-0.002245493	0.000637267	0.000453672	0.299500914	chr10	15262267	FAM171A1
cg21897676	-0.002001473	0.000568021	0.000453743	0.299500914	chr13	112773846	ATP11A
cg11933211	-0.003366618	0.000955468	0.000453847	0.299500914	chr9	130264760	HMCN2
cg08492301	-0.001980636	0.000562124	0.000453912	0.299500914	chr9	111912781	UGCG
cg07509094	0.001743757	0.000494994	0.000455101	0.300149969	chr11	60906694	PRPF19
cg04566426	-0.002048473	0.000581516	0.000455383	0.300212585	chr1	241465030	Intergenic
cg05036502	-0.001840336	0.000522484	0.000455942	0.300334588	chr16	11683251	TXNDC11
cg19612173	0.001874621	0.000532287	0.000456722	0.300486564	chr12	114683761	TBX3
cg17944885	0.003725191	0.001057796	0.000457007	0.300509046	chr19	12114919	Intergenic
cg12938531	0.001882621	0.000534679	0.000458066	0.300629097	chr17	66192292	CEP112
cg09242288	-0.00371455	0.001054962	0.000458069	0.300629097	chr4	34310422	Intergenic
cg10061727	0.001675095	0.000475756	0.000458262	0.300629097	chr8	109608860	SYBU
cg07398853	0.001782598	0.000506308	0.000458534	0.300639413	chr6	137775331	Intergenic
cg01068006	0.00227948	0.000647467	0.000458772	0.300639413	chr1	10474828	PEX14
cg17243564	0.00266448	0.000756943	0.000459728	0.300943835	chr4	159435942	Intergenic
cg25900541	-0.002667997	0.000757965	0.000459911	0.300943835	chr4	61068779	Intergenic
cg10076161	0.001644807	0.000467294	0.00046007	0.300943835	chr1	21620072	RAP1GAP
cg23956760	-0.001582838	0.000449723	0.000460531	0.300943835	chr19	19067898	SLC25A42
cg00427237	0.001742238	0.000495034	0.000460788	0.300943835	chr9	87497692	DAPK1
cg19750321	-0.002236693	0.000635549	0.000460991	0.300943835	chr1	150836496	ARNT
cg26135388	-0.001894524	0.000538447	0.000462384	0.301082639	chr10	129032897	Intergenic
cg21723812	0.001947599	0.000553538	0.000462451	0.301082639	chr19	47667478	GLTSCR1
cg09387215	0.002367212	0.00067293	0.000463634	0.301082639	chr19	12881642	DNASE2
cg01693308	-0.002149519	0.000611108	0.000464244	0.301082639	chr6	154156829	IPCEF1;OPRM1
cg23213744	-0.001454478	0.000413537	0.000464666	0.301082639	chr22	45774122	ATXN10
cg03192163	0.00213916	0.000608212	0.000464731	0.301082639	chr6	137044162	IL20RA
cg10899301	0.002589443	0.00073624	0.000464745	0.301082639	chr6	10415773	TFAP2A
cg25298788	0.003699059	0.001051738	0.000464796	0.301082639	chr16	66344916	Intergenic
cg08228208	0.001650742	0.000469375	0.000465143	0.301082639	chr12	46269011	SLC38A1
cg17178777	-0.001327184	0.000377394	0.000465454	0.301162572	chr15	85405884	AKAP13
cg14337168	0.001569482	0.000446319	0.000465805	0.301268423	chr22	24155919	CABIN1
cg19035004	0.001570827	0.000446718	0.000466033	0.301294375	chr12	15789587	EPS8
cg23943360	0.001972268	0.000560906	0.000466295	0.301342323	chr19	11089469	LDLR
cg03486669	-0.004262266	0.001212332	0.000467094	0.301373906	chr22	15570935	Intergenic
cg26053346	-0.001544988	0.000439494	0.000467749	0.301553777	chr3	66404431	LRIG1
cg01535497	-0.002020956	0.000574946	0.000468346	0.30156617	chr6	18242997	DEK
cg24327597	-0.002177635	0.000619566	0.000468793	0.30156617	chr9	110099457	PALM2-AKAP2;AKAP2
cg26699251	-0.001426683	0.000405917	0.000468904	0.30156617	chr16	75602921	ADAT1
cg08899731	-0.001516491	0.000431515	0.000469551	0.30156617	chr1	51814655	NRD1
cg16813564	-0.001851158	0.000526753	0.000469647	0.30156617	chr7	94650347	SGCE
cg25783964	-0.002107585	0.000599738	0.000469837	0.301568038	chr18	31247716	Intergenic
cg15820955	-0.001615456	0.000459712	0.000470028	0.301569945	chr12	47799155	HDAC7
cg07687462	-0.001948114	0.000554546	0.000471904	0.30181656	chr1	82985051	LINC01361
cg08302003	0.002989203	0.000851123	0.00047351	0.302353804	chr7	100837569	Intergenic
cg03724612	0.003089134	0.000879756	0.000474764	0.302523053	chr21	36701702	SIM2
cg04238959	-0.001995686	0.000568354	0.000474777	0.302523053	chr2	9587817	YWHAQ
cg26721247	-0.002110247	0.000600991	0.000474892	0.302523053	chr10	75070750	Intergenic
cg03639603	0.002163035	0.000616088	0.000475527	0.302523053	chr6	27838455	HIST1H2BN;HIST1H2AK
cg11911934	0.002129994	0.000606806	0.000476837	0.302523053	chr12	100266854	SCYL2;DEPDC4
cg05240665	-0.001979717	0.000564012	0.000477031	0.302523053	chr10	61784081	Intergenic
cg00372334	-0.001787117	0.000509224	0.000478042	0.302523053	chr15	57291981	Intergenic
cg00044729	-0.002809812	0.000800677	0.000478387	0.302523053	chr22	39894971	ENTHD1
cg05519781	0.002379275	0.000678037	0.000478802	0.302523053	chr21	38661229	ERG
cg24070541	-0.002179187	0.000621031	0.000478939	0.302523053	chr11	79026408	ODZ4
cg20941300	0.001437777	0.000409786	0.000479616	0.302523053	chr11	9975913	SBF2
cg06070793	0.00237816	0.000677844	0.00047994	0.302523053	chr17	81833494	PPP1R27;FAM195B
cg15244223	0.003552729	0.001012683	0.000480265	0.302523053	chr6	117907329	SLC35F1
cg04593780	0.002213595	0.000631049	0.000481029	0.302523053	chr16	3100148	Intergenic
cg15908186	0.00259478	0.000739722	0.000481078	0.302523053	chr14	58151638	C14orf37
cg13054358	-0.002181445	0.000621905	0.000481247	0.302523053	chr11	10317538	Intergenic
cg19943000	0.002046	0.000583329	0.000481651	0.302523053	chr4	76251506	FAM47E
cg08703371	-0.00200949	0.00057294	0.000481875	0.302523053	chr18	73778835	Intergenic
cg06578951	0.002867845	0.000817723	0.000482263	0.302523053	chr19	18919703	DDX49;COPE
cg13552721	-0.002596484	0.000740377	0.000482505	0.302523053	chr1	229411060	Intergenic
cg17522386	-0.002143602	0.000611345	0.000483577	0.30255839	chr20	38109443	Intergenic
cg24917945	0.002599709	0.000741448	0.000483783	0.30255839	chr10	118755414	C10orf46
cg15140191	0.002712207	0.000773551	0.000483924	0.30255839	chr6	56954816	BEND6;DST
cg19123327	-0.001537739	0.000438599	0.000484197	0.30255839	chr20	2312957	TGM3
cg01368872	0.001570491	0.000447958	0.000484441	0.302593212	chr15	90954908	RCCD1
cg22570122	0.002485176	0.00070899	0.000485614	0.302630717	chr16	49281910	CBLN1
cg06713671	0.001296817	0.000369967	0.000485632	0.302630717	chr19	5914146	CAPS
cg08351163	-0.003017541	0.000861057	0.000486998	0.303319913	chr12	45048185	DBX2
cg07852572	-0.001446523	0.000412886	0.000488841	0.303319913	chr8	101764979	NCALD
cg25641451	-0.008712648	0.002486979	0.000489345	0.303319913	chr11	4955032	OR51A2
cg06398335	-0.002537793	0.00072444	0.000489438	0.303319913	chr13	100509361	PCCA
cg10258451	-0.001767829	0.000504655	0.000489551	0.303319913	chr10	75000512	KAT6B
cg20227766	0.005714742	0.001631678	0.000490771	0.303319913	chr1	27672191	IFI6
cg25890827	-0.001775414	0.000506931	0.000490937	0.303319913	chr6	130383425	TMEM200A
cg04404540	0.002890596	0.00082538	0.000491186	0.303319913	chr17	74274304	DNAI2
cg25955008	-0.002097462	0.000598927	0.000491383	0.303319913	chr2	150191396	Intergenic
cg16583538	-0.00183361	0.000523643	0.000492089	0.303319913	chr6	105966820	Intergenic
cg07627103	0.001691344	0.00048302	0.000492163	0.303319913	chr15	89335024	POLG
cg15891310	-0.002329989	0.000665458	0.000492654	0.303330934	chr17	61309202	BCAS3
cg23886624	0.001553785	0.000443823	0.000493414	0.303330934	chr9	15552927	CCDC171
cg19623197	-0.00264012	0.000754128	0.000493461	0.303330934	chr9	32004896	Intergenic
cg14947070	0.00562103	0.001605875	0.000494548	0.303330934	chr13	110869937	LINC00346
cg22133826	-0.001807974	0.000516532	0.000494687	0.303330934	chr5	131564147	RAPGEF6
cg11187429	-0.003796583	0.001084755	0.000495178	0.303330934	chr4	83866938	Intergenic
cg05085809	0.001971828	0.000563395	0.000495259	0.303330934	chr17	48593720	LOC404266;HOXB5
cg19431963	0.00185447	0.000530144	0.000498656	0.304247517	chr5	91383316	ARRDC3;LOC100129716
cg06635946	-0.001731307	0.00049495	0.000498845	0.304247517	chr22	46074135	Intergenic
cg09838676	-0.004389864	0.001255083	0.000499349	0.304247517	chr1	41977058	HIVEP3
cg17327974	0.001524004	0.000435725	0.000499422	0.304247517	chr8	128320160	Intergenic
cg09989134	0.00209298	0.000598408	0.000499518	0.304247517	chr12	52069863	C12orf44
cg09113665	0.002096311	0.000599363	0.000499542	0.304247517	chr16	50025772	TMEM188
cg21225398	-0.001673987	0.000478745	0.000501295	0.304702529	chr14	67113023	GPHN
cg01590342	-0.001670161	0.00047778	0.000503034	0.30510655	chr6	16295222	GMPR
cg00709979	0.003199658	0.000915535	0.000504562	0.30510655	chr16	85832741	Intergenic
cg08613597	0.002880746	0.000824319	0.000504842	0.30510655	chr16	56190714	GNAO1;LOC283856
cg03924822	-0.001991573	0.000569907	0.000505109	0.30510655	chr16	23561691	UBFD1
cg11858249	0.004645881	0.001329516	0.000505369	0.30510655	chr21	43659908	HSF2BP;RRP1B
cg09360770	0.002776086	0.000794478	0.000505722	0.30510655	chr16	86566719	FOXC2
cg21489475	-0.002111337	0.000604328	0.000506713	0.30510655	chr16	17311618	XYLT1
cg21906373	-0.001833271	0.000524753	0.000506905	0.30510655	chr10	114340960	AFAP1L2
cg25808826	0.001918273	0.000549089	0.000506967	0.30510655	chr17	7138723	Intergenic
cg12516875	-0.00195403	0.000559399	0.000507885	0.30510655	chr22	46067662	Intergenic
cg18434849	-0.002522855	0.000722339	0.000508719	0.30510655	chr8	143343948	TOP1MT
cg23233200	0.002652559	0.00075952	0.000509101	0.30510655	chr6	26272466	HIST1H3G;HIST1H2BI
cg04389398	0.001635103	0.000468207	0.000509385	0.30510655	chr7	104126627	ORC5L
cg15230720	-0.001864633	0.000533962	0.000509752	0.30510655	chr7	105795153	ATXN7L1
cg15928016	0.00199925	0.000572551	0.000510201	0.305154149	chr10	92304613	5-Mar
cg12770112	0.001380843	0.000395462	0.0005104	0.305154149	chr16	30407467	ZNF771
cg03060661	-0.00273097	0.000782368	0.000512425	0.30556799	chr16	88867596	PABPN1L
cg19950455	0.001543493	0.000442184	0.000512481	0.30556799	chr21	43075484	CBS
cg05144432	-0.00235189	0.000673971	0.000514401	0.306063191	chr5	161848947	GABRA1
cg13610241	0.002351923	0.000674011	0.000514694	0.306086927	chr3	184314380	EIF4G1
cg04065143	-0.002179717	0.00062468	0.000514903	0.306086927	chr3	2903529	CNTN4
cg19168482	-0.002435485	0.000698039	0.000515458	0.306086927	chr6	116255334	TSPYL4
cg12548899	-0.001793935	0.000514236	0.000516407	0.306342873	chr21	43774102	CSTB
cg16302570	-0.001506144	0.000431768	0.000516828	0.306342873	chr3	49166907	CCDC71
cg01915525	-0.002257869	0.000647269	0.000516859	0.306342873	chr12	132115397	EP400NL
cg16535956	-0.00225627	0.00064684	0.000517161	0.306342873	chr9	126577617	Intergenic
cg15319255	0.002501383	0.000717179	0.0005178	0.306575879	chr6	29942491	HLA-A
cg05784562	-0.002182957	0.000625948	0.000518495	0.306583694	chr4	129779533	Intergenic
cg06057569	-0.002820067	0.000808638	0.000518522	0.306583694	chr22	49826105	BRD1
cg06035333	0.001600308	0.000458924	0.000519175	0.30674351	chr2	239040528	Intergenic
cg12494373	-0.001983752	0.000568911	0.000519473	0.306806879	chr12	46187415	SLC38A1
cg18501029	0.002615277	0.000750231	0.000521324	0.307786498	chr6	101393738	Intergenic
cg18318878	0.003151816	0.000904244	0.000522052	0.307989817	chr1	213985693	Intergenic
cg12049485	0.001805298	0.000517984	0.000522715	0.308154488	chr15	78565876	CHRNA5
cg26672652	-0.002471108	0.000709058	0.000523057	0.308184373	chr8	51412476	PXDNL
cg04251370	-0.001962713	0.00056326	0.000524019	0.308326587	chr19	48343609	TMEM143
cg06587097	0.001844383	0.000529328	0.000524351	0.308326587	chr7	135170628	C7orf49
cg23165863	0.001772762	0.000508846	0.000525314	0.308553362	chr7	108526506	PNPLA8
cg19167755	0.001739619	0.00049944	0.000526761	0.309014299	chr6	53802458	LRRC1
cg06084610	-0.001531328	0.000439654	0.000526966	0.309014299	chr3	195896896	TNK2
cg16907344	0.001550378	0.000445201	0.000528137	0.309303321	chr1	15848175	SPEN;FLJ37453
cg05093836	0.001869306	0.000536856	0.00052906	0.309303321	chr6	30626812	C6orf134
cg17981006	-0.002615032	0.000751035	0.00052915	0.309303321	chr12	91355622	Intergenic
cg08833755	-0.001619403	0.000465115	0.000529495	0.309311757	chr3	52264200	WDR82
cg13407446	0.001899767	0.000545737	0.0005307	0.309790209	chr9	120936686	Intergenic
cg05418218	-0.002439778	0.000701081	0.000532809	0.310220278	chr6	168212627	Intergenic
cg23013372	-0.001782631	0.000512415	0.000535049	0.310220278	chr5	43212710	NIM1K
cg05006302	-0.001963123	0.000564298	0.000535063	0.310220278	chr14	95461592	C14orf49
cg13158944	-0.001821886	0.000523718	0.000535296	0.310220278	chr3	167787607	SERPINI1
cg12203636	0.002766781	0.000795344	0.00053536	0.310220278	chr12	100573729	GAS2L3
cg14524334	0.001830374	0.000526178	0.000535553	0.310220278	chr10	133248597	MIR202
cg17661345	-0.001964397	0.000564715	0.000535675	0.310220278	chr3	15044855	NR2C2
cg18348337	0.001834837	0.000527558	0.000536821	0.310290563	chr5	113294343	MCC
cg02076804	0.001864987	0.00053642	0.000539285	0.310660949	chr7	10940369	NDUFA4
cg25266561	-0.001670005	0.000480402	0.000540209	0.310857084	chr14	101808358	PPP2R5C
cg23338418	-0.002384945	0.000686307	0.000542628	0.311070591	chr5	157578989	Intergenic
cg06401532	-0.001418315	0.000408204	0.000543656	0.311274471	chr16	24208686	PRKCB
cg02931783	-0.001762335	0.000507387	0.000545995	0.311571881	chr1	230112974	GALNT2
cg01424145	-0.002040901	0.000587588	0.000545997	0.311571881	chr19	43781180	KCNN4
cg21377950	-0.002091129	0.000602088	0.000546446	0.311571881	chr10	35493033	CCNY
cg12678562	0.00248208	0.000714732	0.000547222	0.311613454	chr13	91398471	GPC5
cg11334692	0.001282495	0.000369304	0.000547231	0.311613454	chr6	31665967	CSNK2B;BAT4
cg07475377	0.002115294	0.00060913	0.000547412	0.311613454	chr13	99981599	ZIC2
cg08751950	0.002184893	0.000629199	0.000547703	0.311668977	chr7	2376760	EIF3B
cg20884163	0.001766474	0.000508816	0.000549249	0.311696935	chr9	95506793	PTCH1
cg14075254	-0.001505922	0.000433782	0.0005495	0.311696935	chr11	116930582	SIK3
cg05759090	-0.002637202	0.000759676	0.000549753	0.311730521	chr6	84033434	MRAP2
cg13683440	0.001802479	0.000519254	0.000550147	0.311843708	chr3	150704090	FAM194A
cg18064411	-0.001907013	0.00054963	0.000553491	0.312808053	chr2	48318481	FOXN2
cg02138834	0.002052118	0.000591478	0.000553797	0.312808053	chr7	75938289	POR
cg05189165	-0.001484054	0.000427819	0.000555006	0.313160232	chr8	95132539	PLEKHF2
cg13146173	-0.004112315	0.001185743	0.00055662	0.31344127	chr8	7835974	DEFB104A;DEFB104B
cg05329300	-0.001967684	0.000567378	0.000556738	0.31344127	chr1	93078171	MTF2
cg04221910	0.001940442	0.000559546	0.000557028	0.31344127	chr5	616726	CEP72
cg27661950	0.002080083	0.000599978	0.000558975	0.313941045	chr1	206865168	IL20
cg06804879	0.002067892	0.000596651	0.000561229	0.31435133	chr17	39200533	RPL19
cg01733028	0.001386216	0.0004001	0.000563605	0.315022892	chr2	210170697	C2orf67
cg21856695	0.003016865	0.00087083	0.000564261	0.31522825	chr11	1222069	MUC5B
cg27115361	-0.002355322	0.000679883	0.000564366	0.31522825	chr12	53046688	TNS2;LOC283335
cg09556826	0.004728905	0.001365156	0.000564993	0.315232866	chr6	28988481	Intergenic
cg12389923	-0.001471429	0.000424787	0.000565159	0.315232866	chr7	135198233	WDR91
cg25986804	-0.001062137	0.00030668	0.000566376	0.31547636	chr8	70245381	NCOA2
cg17782619	-0.001676046	0.00048394	0.000566382	0.31547636	chr12	31820914	Intergenic
cg21871407	0.001340499	0.000387109	0.000567382	0.315575915	chr14	49693163	KLHDC1
cg20484625	0.001667347	0.000481527	0.000567849	0.315575915	chr11	66871836	PC
cg26877240	-0.002977191	0.000859854	0.000568232	0.315575915	chr22	39437755	Intergenic
cg21355828	0.002971759	0.000858403	0.000569223	0.315575915	chr7	149692722	Intergenic
cg16226642	-0.00257735	0.000744486	0.000569313	0.315575915	chr11	7826328	OR5P3
cg11660664	0.001736178	0.000501532	0.000569662	0.315660387	chr8	121639804	HAS2AS;HAS2
cg26561136	-0.002216505	0.00064033	0.000570176	0.315756566	chr11	113833611	USP28
cg14052221	0.002144043	0.000619456	0.00057087	0.315756566	chr9	78297141	PSAT1
cg06186820	0.001659434	0.000479538	0.000572304	0.315756566	chr6	28542736	Intergenic
cg04680740	-0.001490294	0.000430695	0.000572879	0.315756566	chr9	98794739	ANKS6
cg13052034	0.003403885	0.000983746	0.000573048	0.315756566	chr1	66533554	SGIP1
cg02546381	-0.001562551	0.000451592	0.000573121	0.315756566	chr20	35395152	UQCC1
cg09391474	-0.001908143	0.000551494	0.000573416	0.315756566	chr15	75070588	Intergenic
cg11964349	0.001918963	0.000554649	0.00057377	0.315756566	chr1	243489320	SDCCAG8;AKT3
cg15407723	-0.001580268	0.000456857	0.000575404	0.316222169	chr20	63215086	YTHDF1
cg05383255	-0.002585494	0.000747646	0.000577138	0.316779138	chr6	111760114	FYN
cg12058391	0.001860881	0.000538139	0.000577522	0.316779138	chr8	63038912	GGH
cg08644652	-0.001978006	0.000572129	0.000579046	0.316779138	chr11	9525414	ZNF143
cg22113788	-0.002668438	0.000771853	0.00057923	0.316779138	chr3	184285255	ECE2
cg21535253	0.00367652	0.001063474	0.000579445	0.316779138	chr19	12647601	MAN2B1
cg14935716	0.00157999	0.000457061	0.000579947	0.316779138	chr8	132793104	PHF20L1
cg20642413	-0.002436586	0.000704861	0.000579974	0.316779138	chr20	63706985	ZGPAT;ARFRP1
cg02732134	-0.00205144	0.000593446	0.00057999	0.316779138	chr10	99972624	DNMBP
cg14657818	0.001529375	0.000442435	0.000580204	0.316779138	chr2	8681927	ID2
cg07145988	-0.001831896	0.000529956	0.000580266	0.316779138	chr1	8632252	RERE
cg04416750	0.001692302	0.000489666	0.000581673	0.31713067	chr3	98901725	DCBLD2
cg27474243	-0.002654084	0.00076797	0.000581798	0.31713067	chr1	119571152	HSD3BP4
cg10331163	-0.002079295	0.00060168	0.00058213	0.317204083	chr5	7816983	ADCY2
cg10860677	-0.001695038	0.000490583	0.000583542	0.317628676	chr8	132106208	HHLA1
cg01970904	-0.001857552	0.000537621	0.000583578	0.317628676	chr2	171157502	TLK1
cg18424134	0.003076804	0.000890721	0.000585387	0.318266788	chr6	125746891	Intergenic
cg11166252	0.001964989	0.000568923	0.00058627	0.318286885	chr7	17298633	AHR
cg02027221	-0.001779424	0.000515306	0.000587839	0.318691858	chr16	89481797	ANKRD11
cg25599269	0.002603743	0.000754135	0.000588951	0.318756806	chr19	11965066	ZNF763
cg14294096	-0.001066628	0.000308959	0.000589591	0.318995723	chr11	43559567	MIR670
cg10239194	0.002265911	0.000656496	0.000591315	0.319238584	chr16	3183297	Intergenic
cg02927202	-0.002109873	0.000611292	0.000591367	0.319238584	chr2	173957249	SP3
cg17007339	0.002216049	0.000642191	0.000592952	0.319705343	chr11	85719585	SYTL2
cg12534480	0.001921529	0.00055686	0.000593192	0.319705343	chr22	43186732	TTLL12
cg27037608	-0.006098238	0.001767483	0.000594084	0.319814261	chr5	110726916	TMEM232
cg20342112	-0.001406464	0.00040765	0.000594212	0.319814261	chr1	41964026	HIVEP3
cg25475516	0.002719564	0.000788306	0.00059485	0.319839196	chr2	191245028	MYO1B
cg25827836	-0.001906922	0.000552757	0.000594952	0.319839196	chr1	118118522	SPAG17
cg16371803	-0.002548504	0.000738847	0.00059612	0.319839196	chr16	12265402	SNX29
cg01782749	-0.001789396	0.000518772	0.000596131	0.319839196	chr16	48364752	SIAH1;MIR548AE2;MIR5095
cg05628549	0.00382799	0.001110146	0.000598537	0.320226499	chr11	6320664	PRKCDBP
cg03059995	-0.002086413	0.000605102	0.000598868	0.320237127	chr1	93730577	BCAR3
cg09924064	0.001831645	0.000531288	0.000599916	0.320279607	chr17	33291854	ACCN1
cg03918614	0.00167607	0.00048623	0.000600973	0.320279607	chr16	87062811	Intergenic
cg11500467	0.003095978	0.000898208	0.000601475	0.320279607	chr10	26215650	GAD2
cg06192755	-0.001619227	0.000469775	0.000601538	0.320279607	chr3	55718351	ERC2
cg19695749	-0.001741637	0.000505369	0.000602734	0.320637322	chr15	59521454	FAM81A
cg24513480	0.003929496	0.001140245	0.000602907	0.320637322	chr3	181710257	SOX2OT
cg16559630	-0.002824067	0.000819592	0.000603978	0.320938445	chr7	56233371	Intergenic
cg21409881	0.002791871	0.000810359	0.000605019	0.321172463	chr20	21514192	NKX2-2
cg21295549	-0.002935857	0.000852204	0.000605479	0.321262936	chr4	99951267	H2AFZ;LOC256880
cg21720431	-0.001632247	0.000473806	0.000605589	0.321262936	chr5	2464352	Intergenic
cg16520712	0.002005816	0.000582427	0.000607957	0.321731126	chr8	1668283	DLGAP2
cg02853110	0.001698951	0.000493337	0.000608219	0.321731126	chr4	5389953	STK32B
cg15574574	-0.001720764	0.000499726	0.000609022	0.322019517	chr16	28201403	XPO6
cg00962271	0.001508668	0.000438166	0.000609613	0.322225917	chr14	69763876	Intergenic
cg17019143	0.001814882	0.000527216	0.000611291	0.322499531	chr1	85200989	SYDE2
cg24504318	0.001633287	0.000474464	0.000611308	0.322499531	chr6	113529631	Intergenic
cg06194421	0.002988571	0.000868315	0.000612589	0.322593578	chr17	35243108	SLFN5
cg02691819	0.001959026	0.000569231	0.000613202	0.322593578	chr3	66038885	MAGI1
cg19378199	-0.001500378	0.000435969	0.000613323	0.322593578	chr10	96981262	C10orf12
cg15068291	0.002097957	0.000609643	0.000613746	0.322710643	chr11	93197635	SLC36A4
cg07269562	-0.001244245	0.000361631	0.000615172	0.323047249	chr17	67266676	Intergenic
cg01828111	-0.00192797	0.000560372	0.000615468	0.323047249	chr16	15708224	MYH11;NDE1
cg17197870	-0.003460618	0.001005853	0.000615544	0.323047249	chr6	30060138	ZNRD1;NCRNA00171
cg14768500	-0.003754935	0.001091405	0.000615594	0.323047249	chr14	56757940	Intergenic
cg26573334	-0.001766559	0.000513494	0.000616006	0.323099654	chr12	113232129	TPCN1
cg13791888	-0.002040643	0.00059318	0.000616225	0.323099654	chr1	172402096	DNM3
cg10370599	0.001702216	0.000494826	0.000616555	0.323099654	chr16	22813836	HS3ST2
cg21881336	0.002036102	0.000591896	0.0006167	0.323099654	chr2	75561299	EVA1A
cg01360333	-0.002226311	0.000647392	0.000619108	0.323872489	chr15	65534420	PTPLAD1
cg12006375	0.002060592	0.000599271	0.000619991	0.323872489	chr13	51066178	GUCY1B2
cg19805723	0.001528272	0.000444479	0.000620334	0.323946335	chr7	98260204	Intergenic
cg26821418	0.00316084	0.000919331	0.000620677	0.324019844	chr9	2016889	SMARCA2
cg27186774	0.002505264	0.000728722	0.000621366	0.324168994	chr8	135457341	KHDRBS3
cg14120133	-0.002134917	0.000621051	0.000622044	0.324218571	chr7	121305482	Intergenic
cg02609724	-0.001495307	0.000434989	0.000622067	0.324218571	chr5	140126861	C5orf53
cg07749001	0.00211313	0.000614785	0.000622954	0.324460898	chr6	152983867	FBXO5
cg02033158	0.00176177	0.000512666	0.000624532	0.324460898	chr9	6716877	Intergenic
cg13748176	-0.00189519	0.000551563	0.000625564	0.324460898	chr11	997550	AP2A2
cg20129213	0.002407244	0.00070061	0.000625815	0.324460898	chr8	103500088	RIMS2
cg01410453	-0.002273283	0.000661635	0.000625968	0.324460898	chr2	74526230	DQX1
cg11704043	-0.001858941	0.000541095	0.000626733	0.324546071	chr5	143057495	ARHGAP26
cg02955122	-0.001463151	0.00042589	0.000626739	0.324546071	chr5	170775454	Intergenic
cg10598545	-0.002582908	0.000751864	0.000627138	0.324647802	chr2	46775935	Intergenic
cg06884779	-0.001597654	0.000465083	0.000627447	0.324703433	chr20	4780636	RASSF2
cg15597618	-0.002064351	0.00060097	0.000627844	0.32480375	chr1	193322142	LINC01031
cg11645329	-0.00187805	0.000546794	0.000628701	0.324933169	chr11	123274165	Intergenic
cg11794935	-0.00321942	0.000937394	0.000629199	0.324959898	chr6	100882224	ASCC3
cg07185843	0.002618211	0.000762505	0.000630893	0.324959898	chr5	75237026	ANKRD31
cg16377880	0.001470193	0.000428206	0.000631611	0.324959898	chr19	15640356	CYP4F3
cg18054327	-0.001479921	0.000431054	0.000631877	0.324959898	chr4	98472461	TSPAN5
cg26027904	0.002626708	0.000765134	0.000632471	0.325002767	chr4	87103528	AFF1
cg17679980	-0.001532703	0.000446461	0.00063248	0.325002767	chr11	22674759	GAS2
cg00172410	0.001956822	0.000570072	0.000633434	0.325180958	chr7	1450994	MICALL2
cg23194354	0.002242534	0.000653441	0.000635048	0.325189625	chr7	3300826	SDK1
cg04632069	0.002329997	0.000678939	0.000635199	0.325189625	chr5	142316207	SPRY4
cg10074409	0.004416365	0.0012869	0.000635274	0.325189625	chr1	209806031	IRF6
cg19415643	-0.002029356	0.000591421	0.000636348	0.325340431	chr6	164456201	Intergenic
cg10979567	-0.003698713	0.001078107	0.000637675	0.325691322	chr2	237332998	COL6A3
cg25195795	-0.001936507	0.000564579	0.000639398	0.32615653	chr10	21518322	C10orf140
cg03917521	0.002285962	0.000666486	0.000639692	0.326202707	chr22	19178345	SLC25A1
cg10856812	-0.001926096	0.000561619	0.000640456	0.326312087	chr12	117085347	TESC
cg09156693	-0.003367553	0.000982522	0.000645312	0.327282594	chr4	176563787	Intergenic
cg18616345	-0.001951611	0.000569429	0.000645662	0.327282594	chr2	121993914	Intergenic
cg07197230	-0.002112805	0.000616592	0.00064736	0.327408772	chr22	17477598	CECR2
cg11614860	0.001700071	0.00049627	0.000649443	0.327626868	chr16	58629980	CNOT1
cg03370644	0.001709724	0.000499092	0.00064951	0.327626868	chr22	44969784	PHF21B
cg14513841	-0.002863507	0.000836067	0.000651151	0.327626868	chr16	8642362	METTL22
cg14718553	-0.002309821	0.000674407	0.000651168	0.327626868	chr14	101972109	DYNC1H1
cg13387174	-0.001679235	0.000490344	0.000652012	0.327626868	chr1	204623263	LRRN2
cg01928779	-0.001998384	0.000583652	0.000653613	0.327626868	chr9	34125732	DCAF12
cg00820208	0.002135969	0.000623844	0.000653718	0.327626868	chr2	226798816	IRS1
cg26829535	-0.002127212	0.000621351	0.000654563	0.327626868	chr6	21523779	Intergenic
cg09289684	-0.001354453	0.000395657	0.000655099	0.327709228	chr6	89966664	BACH2
cg25551987	0.001882699	0.000550028	0.000656007	0.327928133	chr5	44808735	MRPS30
cg20412673	-0.001921598	0.000561423	0.000656458	0.327928133	chr4	88616362	HERC3
cg15350627	-0.001714961	0.000501067	0.00065672	0.327928133	chr12	6533034	GAPDH
cg24704332	-0.003857082	0.001126862	0.000657101	0.327928133	chr14	53599212	Intergenic
cg17803457	0.002071927	0.000605403	0.000657255	0.327928133	chr16	49891186	Intergenic
cg25222673	-0.003247468	0.000948993	0.000658156	0.327928133	chr8	10518352	Intergenic
cg12105361	0.001897697	0.000554571	0.000658378	0.327928133	chr19	10106198	PPAN-P2RY11;SNORD105;PPAN
cg14195925	-0.002850547	0.000833048	0.000658594	0.327928133	chr17	79228320	HRNBP3
cg12306576	-0.003278263	0.000958205	0.000659967	0.328140543	chr9	36758051	Intergenic
cg19171393	-0.003176809	0.000928652	0.000660855	0.328140543	chr12	126358296	Intergenic
cg02440976	0.001259591	0.000368212	0.000660975	0.328140543	chr22	22508735	ZNF280B
cg15437332	-0.001537989	0.0004496	0.000661065	0.328140543	chr14	53150170	DDHD1
cg24004692	-0.002538171	0.000742313	0.000664711	0.329205894	chr17	75406652	GRB2
cg13965724	0.001339204	0.00039168	0.000665064	0.329205894	chr3	48990394	P4HTM
cg19924857	-0.001322595	0.000386838	0.000665398	0.329237015	chr20	58670606	STX16;STX16-NPEPL1
cg16336751	0.00299377	0.000875646	0.000665537	0.329237015	chr5	35617952	SPEF2
cg10354730	-0.002032466	0.000594542	0.000666474	0.329327984	chr16	307248	AXIN1
cg01166071	0.002200616	0.000643756	0.000666805	0.329327984	chr10	8053723	FLJ45983;GATA3
cg18098054	-0.001229985	0.000359836	0.000667327	0.329327984	chr10	110817673	RBM20
cg22429640	-0.008537199	0.00249776	0.000667913	0.329327984	chr5	110726868	TMEM232
cg20900678	0.001601873	0.000468763	0.000669614	0.329729703	chr8	11558809	BLK
cg19670290	-0.001543461	0.000451723	0.000670594	0.329929357	chr15	90933979	HDDC3;UNC45A
cg17468254	0.001416535	0.000414593	0.000670935	0.329960447	chr2	98936271	KIAA1211L
cg26510684	-0.001759375	0.000514946	0.00067111	0.329960447	chr15	22951839	CYFIP1
cg14548611	-0.001632787	0.000477913	0.000671408	0.330005912	chr19	15256247	BRD4
cg16086956	-0.001365942	0.000399823	0.000671715	0.3300559	chr3	152151567	Intergenic
cg27397636	-0.001640499	0.000480233	0.000672496	0.330173907	chr3	56409204	ERC2
cg14286256	-0.00174243	0.000510079	0.000672608	0.330173907	chr9	95556165	Intergenic
cg23375169	-0.002526251	0.000739738	0.000674895	0.33090915	chr17	40552556	Intergenic
cg07688779	0.002966188	0.000868674	0.000675984	0.330970843	chr15	37099005	MEIS2
cg08404345	-0.001734641	0.00050801	0.000676074	0.330970843	chr12	31658560	METTL20
cg22505804	-0.001581257	0.000463198	0.000678026	0.331533182	chr6	36288119	PNPLA1
cg22705918	0.001705922	0.000499795	0.000679341	0.331689072	chr2	25295368	DNMT3A
cg02151108	0.001445692	0.000423588	0.000680027	0.331689072	chr14	49631293	C14orf104
cg24652679	0.002473799	0.000724839	0.000680197	0.331689072	chr10	93542653	Intergenic
cg03012374	-0.002820361	0.00082643	0.000680667	0.331689072	chr15	38705808	Intergenic
cg06375068	-0.001448047	0.000424326	0.000680957	0.331689072	chr6	15849446	Intergenic
cg23187669	-0.002042958	0.00059866	0.000681031	0.331689072	chr4	169992524	MFAP3L
cg03327643	-0.001508946	0.000442242	0.000682299	0.331903849	chr1	245673532	KIF26B
cg18027004	-0.003161866	0.000926733	0.000682787	0.331940097	chr5	9631685	TAS2R1
cg08478121	-0.002138513	0.000626818	0.000683145	0.332013535	chr16	88479162	ZFPM1
cg23132669	-0.002386576	0.000699646	0.00068456	0.332500023	chr1	205247488	TMCC2
cg22634337	0.002681339	0.000786202	0.000686108	0.332610965	chr9	35173059	UNC13B
cg14752720	-0.003884096	0.001138884	0.000686241	0.332610965	chr12	95791861	NTN4
cg26129677	-0.001045868	0.000306684	0.000686728	0.332610965	chr11	45693225	Intergenic
cg22157239	0.002497733	0.000732432	0.000686855	0.332610965	chr1	18645601	PAX7
cg16313640	-0.001983074	0.000581527	0.000687047	0.332610965	chr6	24859634	FAM65B
cg05803304	-0.002161219	0.000633852	0.000688176	0.332694633	chr7	74142106	Intergenic
cg12350388	-0.001823194	0.00053473	0.000688425	0.332694633	chr15	57679880	GCOM1;MYZAP
cg03725380	-0.001772756	0.000519991	0.000689304	0.332890128	chr18	55267554	TCF4
cg19884581	0.001854794	0.000544086	0.000689794	0.332939955	chr8	81283220	FABP5
cg01917889	-0.001449901	0.000425332	0.000690136	0.332939955	chr2	73415768	ALMS1
cg02924459	-0.002679158	0.000786015	0.000690976	0.332939955	chr4	824875	CPLX1
cg25635505	-0.001260148	0.00036971	0.000691117	0.332939955	chr7	101958238	CUX1
cg08635528	-0.002750717	0.000807046	0.000691362	0.332939955	chr7	117470903	Intergenic
cg17080927	-0.002172922	0.000637636	0.000692861	0.332939955	chr9	133754375	Intergenic
cg02256049	0.002570083	0.000754199	0.00069306	0.332939955	chr11	115660282	Intergenic
cg11100798	0.002049711	0.000601656	0.000695347	0.332939955	chr4	108167160	LEF1;LOC641518
cg25124211	-0.001681422	0.000493552	0.000695366	0.332939955	chr15	22891904	CYFIP1
cg18262079	0.002852718	0.000837472	0.00069645	0.332939955	chr15	29822087	TJP1
cg11020323	-0.001887784	0.000554197	0.000696459	0.332939955	chr3	14304930	Intergenic
cg13500480	0.001746538	0.000512754	0.00069684	0.333022928	chr16	50266580	ADCY7
cg13599685	-0.001979465	0.000581213	0.000697948	0.333043075	chr7	28094344	JAZF1
cg09774572	0.002164397	0.000635569	0.000698706	0.333220671	chr18	33578564	ASXL3
cg03018007	0.001987743	0.000583888	0.000701541	0.333616797	chr10	69237885	HKDC1
cg08848438	-0.002120482	0.000622927	0.000702193	0.333616797	chr19	45602797	GPR4
cg05366555	-0.002359104	0.000693064	0.000702665	0.333616797	chr11	62426729	Intergenic
cg13002809	-0.001303834	0.000383045	0.000702679	0.333616797	chr4	26361169	RBPJ
cg20709165	-0.002555369	0.000750741	0.00070287	0.333616797	chr8	27357504	PTK2B
cg14465405	-0.00178052	0.000523114	0.000703118	0.333616797	chr13	50221072	DLEU1
cg08134301	0.001743629	0.000512279	0.000703184	0.333616797	chr20	47786761	SULF2
cg03306142	-0.001515201	0.000445193	0.000703693	0.333616797	chr1	230143776	GALNT2
cg10409860	-0.001675105	0.000492209	0.000704271	0.333684579	chr16	81936386	PLCG2
cg27529205	0.001921779	0.000564845	0.000706636	0.334212952	chr2	172238773	Intergenic
cg11794356	-0.004608326	0.001354805	0.00070878	0.334447727	chr12	55332206	OR6C3
cg07512994	-0.001891751	0.00055621	0.000709614	0.334644812	chr7	55492738	VOPP1
cg10765180	0.001920505	0.000564687	0.000709954	0.334651228	chr15	64067733	Intergenic
cg14345128	0.002245282	0.000660214	0.000710383	0.334651228	chr18	57435616	ONECUT2
cg03632909	0.002461128	0.000723749	0.00071119	0.334651228	chr9	121883881	TTLL11
cg20748522	-0.002128023	0.000625842	0.000711881	0.334651228	chr4	149017273	Intergenic
cg09244174	-0.002450634	0.000720861	0.000713574	0.334651228	chr7	98349417	BAIAP2L1
cg09896445	0.001495337	0.000439878	0.000713992	0.334651228	chr13	91398534	GPC5
cg20633875	-0.0014242	0.000418958	0.000714118	0.334651228	chr1	32107009	KPNA6
cg05374412	0.002489079	0.000732232	0.000714317	0.334651228	chr16	82627121	CDH13
cg00510539	0.002370256	0.000697297	0.000714569	0.334651228	chr2	27735743	Intergenic
cg25008548	0.002378329	0.000699682	0.000714704	0.334651228	chr3	27712935	Intergenic
cg27041937	-0.004021472	0.001183089	0.00071477	0.334651228	chr8	35886977	Intergenic
cg17186107	0.002990871	0.000879915	0.000714982	0.334651228	chr4	185019018	HELT
cg04939902	-0.001963935	0.000577794	0.000715048	0.334651228	chr19	47157617	SAE1
cg17745088	0.002024403	0.000595689	0.000716587	0.334976374	chr1	50333296	Intergenic
cg04293259	0.003474561	0.001022455	0.000717022	0.334976374	chr6	30466430	Intergenic
cg03571927	0.001740243	0.000512122	0.000717412	0.334976374	chr7	90118923	DPY19L2P4
cg06800849	0.006529989	0.001921904	0.000718538	0.33518323	chr16	89114178	ACSF3
cg22679003	0.002759158	0.000812107	0.000718885	0.33518323	chr18	28176545	CDH2
cg23923117	-0.002549395	0.000750692	0.000722698	0.336173279	chr2	236758661	Intergenic
cg22542699	-0.001812233	0.000533719	0.000724196	0.336302754	chr2	207340577	Intergenic
cg23985408	-0.001806587	0.000532081	0.000724608	0.336302754	chr5	171983885	FBXW11
cg27280396	0.001514109	0.000445945	0.000724719	0.336302754	chr15	61229515	RORA
cg06445611	-0.001776718	0.000523318	0.000725195	0.336302754	chr6	89315333	GABRR2
cg09377899	0.002122529	0.000625262	0.000726443	0.336302754	chr12	31073671	DDX11
cg25054777	0.001349345	0.000397513	0.000726836	0.336302754	chr13	79182282	Intergenic
cg03318614	0.003142083	0.000925766	0.000727972	0.336578258	chr5	140795026	PCDHA1;PCDHA2
cg23600544	-0.002393475	0.000705232	0.000728369	0.33666523	chr5	103216291	Intergenic
cg16698212	-0.001692615	0.000498749	0.000728802	0.336749462	chr1	110022119	AHCYL1
cg16476561	-0.001321676	0.000389488	0.000729719	0.336749462	chr3	23807634	UBE2E1-AS1;UBE2E1
cg26848180	0.001678286	0.000494619	0.000730445	0.336749462	chr4	40315286	LOC101060498
cg13996392	0.002218528	0.000653859	0.000730748	0.336749462	chr4	177309770	NEIL3
cg00689471	-0.002160037	0.000636646	0.000731109	0.33676806	chr17	4162931	Intergenic
cg06518618	-0.003876178	0.001142684	0.000732866	0.336911864	chr16	1160828	CACNA1H
cg13332538	0.001691372	0.000498631	0.000733241	0.336911864	chr4	4856754	Intergenic
cg05508585	0.002694113	0.000794267	0.000733446	0.336911864	chr10	117140489	Intergenic
cg03270085	-0.002551432	0.000752205	0.000733472	0.336911864	chr14	101840407	PPP2R5C
cg20515751	-0.001595996	0.000470544	0.000733821	0.336911864	chr11	94543344	FUT4
cg15446050	-0.002024937	0.000597102	0.000735221	0.336911864	chr19	3775482	MIR1268A
cg03487019	-0.001922334	0.000566851	0.000735278	0.336911864	chr1	9419480	Intergenic
cg14196263	-0.002532079	0.000746653	0.000735322	0.336911864	chr13	109791392	Intergenic
cg03271533	-0.001740348	0.000513232	0.000736054	0.337081037	chr2	128179060	UGGT1
cg07033615	0.002047942	0.000603951	0.000736198	0.337081037	chr15	55498554	DYX1C1
cg04559908	0.008640542	0.00254847	0.00073732	0.337091845	chr6	30952345	DPCR1
cg03737241	-0.001665719	0.000491294	0.000737347	0.337091845	chr10	43817567	Intergenic
cg20947849	0.00213509	0.000629818	0.000738561	0.337187843	chr1	7454171	CAMTA1
cg24027535	-0.002021012	0.000596173	0.00073866	0.337187843	chr6	57549299	PRIM2
cg15551915	-0.002059584	0.000607574	0.00073899	0.337187843	chr1	93729870	BCAR3
cg10846321	-0.00225245	0.000664508	0.000739513	0.337252097	chr2	216578398	Intergenic
cg04474731	0.003342096	0.00098606	0.000740336	0.337390844	chr5	144205543	KCTD16
cg27141266	0.004356059	0.00128523	0.00074039	0.337390844	chr5	10282357	CMBL
cg22911547	-0.001756116	0.00051824	0.000742278	0.337649642	chr1	179142062	ABL2
cg24500832	0.002803874	0.000827463	0.000742526	0.337666805	chr12	54000427	HOXC9
cg08206079	-0.001910511	0.000563906	0.000743923	0.337826011	chr4	8384460	ACOX3
cg04959815	0.001977024	0.000583541	0.000743968	0.337826011	chr11	7673933	CYB5R2
cg13353774	-0.001884656	0.000556312	0.00074453	0.337826011	chr1	12476476	VPS13D
cg07841014	-0.001702248	0.000502478	0.000744697	0.337826011	chr2	79087618	REG1B
cg12873903	-0.002033525	0.000600267	0.00074471	0.337826011	chr17	42362786	STAT3
cg25714392	0.002565146	0.000757308	0.000746078	0.338132547	chr3	192918248	C3orf59
cg02519044	-0.002192453	0.000647386	0.000747596	0.33861701	chr15	78926982	CTSH
cg25139649	-0.002722861	0.000804255	0.000750427	0.339237804	chr1	2234139	SKI
cg05318071	-0.002337096	0.000690361	0.000751087	0.33933033	chr2	118087699	INSIG2
cg05704832	-0.001696904	0.000501281	0.000751597	0.33933033	chr1	226120845	Intergenic
cg08823383	-0.002447399	0.000722985	0.000751599	0.33933033	chr1	236103352	Intergenic
cg07665044	-0.001677834	0.00049566	0.000751811	0.33933033	chr10	129900733	EBF3
cg12325691	-0.001856794	0.000548556	0.00075229	0.33933033	chr7	116728449	MET
cg27011406	-0.001963701	0.000580179	0.000752915	0.339415893	chr8	26260653	Intergenic
cg07751948	0.001795703	0.000530557	0.000753138	0.339415893	chr4	108176096	LEF1-AS1
cg21936257	0.00299518	0.00088506	0.000754231	0.339531954	chr17	57036293	Intergenic
cg18478680	-0.00177249	0.000523802	0.000754946	0.339531954	chr20	46386241	ELMO2
cg17452713	0.002845872	0.000841019	0.000755092	0.339531954	chr1	23368514	C1orf213;ZNF436
cg04843676	0.001401668	0.000414228	0.000755177	0.339531954	chr12	26153313	Intergenic
cg16999482	-0.002631077	0.0007776	0.000755773	0.339531954	chr3	65873295	MAGI1
cg07534516	0.002449985	0.000724098	0.000756014	0.339531954	chr10	19815194	PLXDC2
cg05102281	-0.001753097	0.000518149	0.000756327	0.339531954	chr5	140343799	HBEGF
cg19895342	-0.001905652	0.000563302	0.000757352	0.339531954	chr1	65083729	Intergenic
cg07174315	0.0020195	0.000597017	0.000758309	0.339531954	chr13	51944245	ATP7B
cg05903223	-0.001736295	0.000513337	0.000759079	0.339531954	chr7	35796959	Intergenic
cg12377988	-0.001722409	0.000509249	0.000759395	0.339531954	chr1	217076898	ESRRG
cg13503416	-0.00192125	0.000568039	0.000759409	0.339531954	chr6	160919684	Intergenic
cg26725274	0.002020975	0.000597527	0.000759452	0.339531954	chr18	31685523	B4GALT6
cg13546658	0.004304486	0.001272695	0.000759583	0.339531954	chr2	161307960	PSMD14
cg19402463	-0.001807664	0.000534471	0.000759663	0.339531954	chr9	130110399	GPR107
cg03712506	0.002149982	0.00063569	0.000759741	0.339531954	chr14	91836715	TC2N
cg02058818	-0.002439126	0.000721228	0.000760336	0.339608485	chr17	67043171	CACNG1
cg17290701	0.002144584	0.000634206	0.000761363	0.339698471	chr10	11017750	CUGBP2
cg15211440	-0.000922919	0.000272941	0.000761742	0.339698471	chr4	163195131	Intergenic
cg14493553	0.002034118	0.000601564	0.000761763	0.339698471	chr1	75724244	ACADM
cg04347161	-0.001091804	0.000322902	0.000762209	0.339698471	chr16	57461964	POLR2C
cg04464446	0.002110116	0.000624071	0.00076223	0.339698471	chr11	68685376	GAL
cg21005546	0.001969741	0.000582589	0.000762827	0.339775868	chr5	43289294	HMGCS1
cg02155884	0.002716253	0.000803425	0.000763238	0.339864527	chr13	112061139	Intergenic
cg17038626	-0.001624627	0.000480572	0.000763865	0.339919125	chr12	2326764	CACNA1C
cg04873698	0.001599327	0.0004731	0.000764094	0.339919125	chr6	33338928	Intergenic
cg02648422	-0.001307704	0.000386839	0.000764207	0.339919125	chr18	4068842	DLGAP1
cg18194734	0.002356018	0.000696985	0.000764721	0.33995904	chr2	130756150	FAM123C
cg24874111	-0.006643054	0.001965256	0.000764858	0.33995904	chr19	9675050	ZNF562
cg23624444	-0.002540751	0.000751708	0.000765621	0.33995904	chr7	41108210	LINC01449
cg16600634	0.001798247	0.000532043	0.000765849	0.33995904	chr5	93572174	FLJ42709
cg10324316	0.00197567	0.000584545	0.000765979	0.33995904	chr1	18642771	PAX7
cg19240869	-0.002367969	0.000700673	0.000766733	0.33995904	chr21	38768858	LINC00114
cg02657721	-0.001494702	0.000442295	0.000767129	0.33995904	chr3	50268398	SEMA3B;SEMA3B-AS1
cg18683537	-0.001951049	0.000577354	0.000767474	0.33995904	chr3	136632652	STAG1
cg09788666	0.002214713	0.000655547	0.000769879	0.340313706	chr13	40771338	MRPS31
cg02909012	0.001973004	0.000584011	0.000770033	0.340313706	chr10	87504755	MINPP1
cg17772680	-0.004830265	0.001430155	0.00077258	0.340313706	chr12	133076829	Intergenic
cg02304767	-0.00219182	0.000648977	0.000772847	0.340313706	chr18	62802817	PHLPP1
cg04242446	0.00264571	0.000783428	0.000773544	0.340313706	chr19	11239466	C19orf80;DOCK6
cg14695947	-0.001710389	0.00050647	0.000773578	0.340313706	chr10	5878140	ANKRD16
cg03216529	0.001678887	0.000497151	0.00077376	0.340313706	chr20	56628382	TFAP2C
cg10469329	0.001961044	0.000580717	0.000773977	0.340313706	chr4	170026089	MFAP3L
cg17772763	-0.002604297	0.000771217	0.00077417	0.340313706	chr5	6659687	SRD5A1
cg16346020	0.00154514	0.000457571	0.000774269	0.340313706	chr21	46097440	COL6A2
cg26763248	0.002883987	0.000854103	0.000774836	0.34035971	chr3	49971820	RBM6
cg14187266	-0.001659419	0.000491461	0.00077518	0.34035971	chr3	64561669	ADAMTS9
cg12124295	-0.001839471	0.00054483	0.000775945	0.34035971	chr1	8221631	Intergenic
cg09011746	0.001500761	0.000444522	0.000776232	0.34035971	chr16	71282869	FTSJD1
cg05304761	0.001683797	0.000498814	0.000777674	0.340530858	chr1	42658248	PPIH
cg16789995	-0.002602507	0.00077102	0.000778218	0.340533293	chr12	12999521	HEBP1;HTR7P
cg22322828	0.002158617	0.000639627	0.00077989	0.340698816	chr8	66113231	Intergenic
cg26641425	-0.001832225	0.000542932	0.000780234	0.340698816	chr6	37456598	CMTR1
cg01156392	-0.002142896	0.000635037	0.000780902	0.340698816	chr6	5849771	Intergenic
cg10812717	-0.001763508	0.00052267	0.000782044	0.340698816	chr2	157327333	ERMN
cg16802646	0.002192619	0.000649869	0.000782315	0.340698816	chr5	168291477	WWC1
cg05355067	-0.001657141	0.000491164	0.000782412	0.340698816	chr20	57668446	PMEPA1
cg15598217	-0.004929853	0.001461356	0.000783604	0.340698816	chr17	4098584	ZZEF1
cg03300549	0.002351835	0.000697155	0.00078361	0.340698816	chr9	32781470	Intergenic
cg25797540	0.001455176	0.000431412	0.00078479	0.340698816	chr3	187256377	MASP1
cg08811958	-0.002238126	0.000663542	0.00078495	0.340698816	chr20	44721146	WISP2
cg03464229	-0.003023483	0.00089638	0.000784963	0.340698816	chr7	121006823	C7orf58
cg14237037	0.00135854	0.000402845	0.000786733	0.340698816	chr12	6355351	SCNN1A
cg14542839	0.001589803	0.00047149	0.000788126	0.340698816	chr11	35525525	PAMR1
cg13969579	0.001490091	0.00044196	0.000789008	0.340737082	chr9	127451521	LRSAM1;RPL12
cg16509192	-0.002179408	0.000646416	0.000789082	0.340737082	chr3	122388176	FAM162A
cg14174336	0.00168199	0.00049892	0.000789829	0.340737082	chr16	67174750	NOL3
cg06755309	0.001820592	0.000540075	0.000790568	0.340737082	chr5	142325094	SPRY4
cg09907068	0.001674217	0.000496655	0.000790612	0.340737082	chr2	196294335	HECW2
cg01694391	0.002169585	0.00064361	0.000790674	0.340737082	chr9	21975497	CDKN2A
cg23339342	0.001361866	0.000404009	0.000790914	0.340737082	chr5	160312693	CCNJL
cg11795881	-0.002633005	0.000781139	0.000791348	0.340755703	chr7	93245897	VPS50
cg01693539	-0.002088353	0.000619588	0.000791832	0.340872515	chr2	47690701	Intergenic
cg15076218	0.001740697	0.000516456	0.000792086	0.340890507	chr1	46133329	PIK3R3
cg18680650	-0.001697763	0.000503732	0.000792361	0.340917521	chr4	56622903	Intergenic
cg08330563	-0.002128793	0.000631708	0.000793679	0.341381007	chr8	116870937	RAD21
cg06123544	0.001413128	0.000419346	0.000793864	0.341381007	chr7	5592844	FSCN1
cg13762691	-0.001946339	0.000577629	0.000794728	0.341399446	chr22	17477517	CECR2
cg11206312	0.001932561	0.000573611	0.00079591	0.341399446	chr10	101775640	FGF8
cg07195492	-0.002251198	0.000668224	0.000796504	0.341399446	chr1	88984577	CCBL2;RBMXL1
cg16827459	0.003889338	0.001154687	0.000798212	0.341399446	chr9	126614989	LMX1B
cg24769846	0.001879917	0.000558131	0.00079841	0.341399446	chr3	43923646	Intergenic
cg25874148	-0.002153954	0.000639534	0.000799068	0.341399446	chr13	35923333	MIR548F5;DCLK1
cg00376795	-0.002625373	0.000779587	0.000800089	0.341399446	chr12	54983252	TESPA1
cg27665978	-0.001976173	0.000586862	0.000800926	0.341399446	chr1	171142740	FMO6P
cg06216732	0.002156315	0.000640529	0.000803482	0.341399446	chr3	51391105	RBM15B
cg14430867	0.002246657	0.000667408	0.000804105	0.341399446	chr17	39451409	MED1
cg14754439	0.002466286	0.000732668	0.000804305	0.341399446	chr10	99732884	COX15;CUTC
cg03913921	0.002868044	0.000852152	0.000805816	0.341432437	chr7	120856772	TSPAN12
cg06995791	-0.001716119	0.000509909	0.000806122	0.341432437	chr8	86029799	Intergenic
cg04291996	0.001801358	0.000535254	0.000806458	0.341432437	chr19	5184443	Intergenic
cg24529280	0.003347545	0.000994804	0.000807656	0.341432437	chr7	8443743	NXPH1
cg26807989	-0.001881866	0.00055925	0.00080773	0.341432437	chr7	110090598	Intergenic
cg10871120	-0.006080293	0.001807061	0.000808421	0.341432437	chr6	39923528	MOCS1
cg26450541	0.001994575	0.000592793	0.00080852	0.341432437	chr6	28267429	ZNF187
cg13734832	0.002153245	0.000639961	0.000808692	0.341432437	chr12	110280914	ATP2A2
cg03238522	-0.001686586	0.000501277	0.000808891	0.341432437	chr2	11828215	Intergenic
cg20317272	0.002732	0.00081203	0.000809383	0.341432437	chr18	62716438	PHLPP1
cg14783567	0.002420399	0.000719452	0.00080991	0.341432437	chr1	244047764	Intergenic
cg19436415	-0.003135333	0.000931968	0.000809968	0.341432437	chr10	130834737	Intergenic
cg10128031	-0.002599624	0.000772731	0.000809973	0.341432437	chr2	42238823	EML4
cg11321582	0.001899367	0.000564642	0.000811018	0.341432437	chr2	237098079	COPS8
cg03191565	0.001723167	0.000512291	0.000811573	0.341432437	chr19	47484116	KPTN
cg20048140	-0.002107327	0.000626549	0.000812337	0.341432437	chr5	118956956	DTWD2
cg19060028	-0.002365553	0.000703328	0.000812388	0.341432437	chr5	59596995	PDE4D
cg25806875	-0.00272977	0.000811641	0.000812666	0.341432437	chr1	89274726	Intergenic
cg04347024	-0.001945385	0.000578422	0.0008127	0.341432437	chr10	68243360	Intergenic
cg03220452	-0.001949832	0.00057976	0.000812961	0.341432437	chr9	118739064	Intergenic
cg04988279	0.001730551	0.000514578	0.000813308	0.341432437	chr1	1392376	CCNL2
cg20900924	-0.002121522	0.000630877	0.000814003	0.341432437	chr5	124739442	ZNF608
cg13358853	-0.001862817	0.000553964	0.000814323	0.341432437	chr20	3652411	Intergenic
cg15398520	-0.001817013	0.000540379	0.000814976	0.341432437	chr6	160511676	LPAL2
cg14088286	0.001824787	0.000542698	0.000815098	0.341432437	chr8	38743177	TACC1
cg07576142	0.003100859	0.000922217	0.000815211	0.341432437	chr13	93227515	GPC6
cg24239999	0.001998643	0.00059443	0.000815522	0.341432437	chr17	1413362	Intergenic
cg24681304	-0.002363731	0.000703039	0.000815891	0.341432437	chr2	150136483	Intergenic
cg00576263	-0.003222431	0.000958509	0.000816589	0.341444675	chr2	118233069	Intergenic
cg09389091	0.001602733	0.000476732	0.000816609	0.341444675	chr17	80612025	RPTOR
cg26963892	-0.001880579	0.000559432	0.000817559	0.341598874	chr16	64983456	CDH11
cg00786472	-0.002138906	0.000636292	0.000817771	0.341598874	chr2	196399755	HECW2
cg03921217	-0.001424467	0.00042376	0.000817841	0.341598874	chr6	143502030	FUCA2
cg21624663	-0.002065645	0.000614539	0.000818416	0.341598874	chr16	76576703	Intergenic
cg23810241	-0.001450126	0.000431476	0.000819718	0.341936785	chr22	24902177	SGSM1
cg22559494	0.001603235	0.000477048	0.00082003	0.341936785	chr8	943489	Intergenic
cg12573935	0.002096112	0.000623708	0.000820078	0.341936785	chr2	152099579	CACNB4
cg27594511	0.002282134	0.000679231	0.000822548	0.342538769	chr20	53653884	Intergenic
cg24531915	0.00272399	0.000810818	0.000823493	0.342538769	chr1	228736373	RHOU
cg17393362	0.001517491	0.000451722	0.000824109	0.342538769	chr3	48635543	SLC26A6
cg19250799	0.002588985	0.000770695	0.000824282	0.342538769	chr1	47444783	Intergenic
cg18998365	-0.001875971	0.000558446	0.000824336	0.342538769	chr5	143401966	NR3C1
cg20808145	0.001777001	0.000528991	0.000824457	0.342538769	chr11	66258233	KLC2
cg01780567	-0.002277149	0.000677902	0.000824797	0.342538769	chr8	118995377	Intergenic
cg21417140	-0.001940426	0.000577666	0.000824887	0.342538769	chr8	100270415	RNF19A
cg23134650	0.002169542	0.000645892	0.000825164	0.342538769	chr11	61511475	Intergenic
cg10399824	-0.001808147	0.000538336	0.000825807	0.342538769	chr10	119288841	GRK5
cg22121531	0.001765593	0.00052572	0.000826815	0.342538769	chr12	49273406	Intergenic
cg24769978	-0.002982745	0.000888177	0.000827248	0.342538769	chr11	32003717	Intergenic
cg09383791	-0.001535716	0.000457346	0.00082841	0.342815753	chr7	100690035	GIGYF1
cg19835792	-0.001742589	0.000518969	0.000828682	0.342815753	chr6	130884587	EPB41L2
cg26392324	-0.002861535	0.000852364	0.000830504	0.342815753	chr15	94288369	Intergenic
cg06466233	-0.002212674	0.000659176	0.000831832	0.343271008	chr4	171186964	Intergenic
cg18135087	0.001543174	0.000459768	0.00083274	0.343469383	chr1	151544653	TUFT1;MIR554
cg03720887	0.002469565	0.000735796	0.000833041	0.343505144	chr8	100951616	YWHAZ
cg02336175	0.002148171	0.000640078	0.000833661	0.343584258	chr8	80874626	ZNF704
cg09456340	-0.001957854	0.000583406	0.000834265	0.343656646	chr5	5288182	ADAMTS16
cg23261712	-0.00160309	0.000477733	0.000835119	0.343752249	chr6	24408764	MRS2
cg15886450	-0.001082992	0.000322753	0.000835513	0.343752249	chr1	167905287	ADCY10
cg09158578	-0.002341162	0.000697727	0.000835733	0.343752249	chr16	9564872	Intergenic
cg22521356	0.001570931	0.000468181	0.000835782	0.343752249	chr7	25180356	C7orf31
cg19928043	0.001458267	0.000434651	0.000836875	0.343811756	chr10	101709638	Intergenic
cg16101806	-0.001583909	0.000472104	0.000836949	0.343811756	chr5	10701326	DAP
cg08320359	-0.001706686	0.000508706	0.000837079	0.343811756	chr16	15502195	C16orf45
cg14423293	0.001459971	0.000435229	0.000838485	0.343894908	chr8	51044160	Intergenic
cg02693155	-0.001929145	0.000575148	0.000839432	0.343929455	chr9	33108072	Intergenic
cg19225827	-0.003653668	0.001089314	0.00083964	0.343929455	chr4	71713969	Intergenic
cg20513548	0.001937838	0.00057785	0.000841346	0.343976434	chr7	113086485	GPR85
cg27241907	0.001585953	0.000472933	0.000841601	0.343976434	chr3	23203145	UBE2E2
cg20079523	-0.002134341	0.000636465	0.000841642	0.343976434	chr4	89008394	FAM13A
cg18984715	-0.001723328	0.000513927	0.000842159	0.343976434	chr3	105836286	CBLB
cg16366604	0.001427496	0.000425726	0.000842684	0.343984809	chr3	9918813	IL17RC
cg16210014	-0.001405528	0.000419261	0.00084475	0.344134866	chr4	56593272	THEGL
cg14017077	-0.001550942	0.000462689	0.000845867	0.344212056	chr12	123273514	CDK2AP1
cg12435725	-0.002760166	0.000823454	0.00084612	0.344212056	chr3	58307722	RPP14
cg14425532	-0.003019672	0.000900974	0.000847244	0.344407694	chr17	10534285	MYH2;MYHAS
cg16822992	-0.002193204	0.000654447	0.000848236	0.344567605	chr5	41213400	C6
cg14472801	-0.003080593	0.000919288	0.00084875	0.344567605	chr2	98175830	VWA3B
cg15681956	-0.001953325	0.000582976	0.000850128	0.344567605	chr2	200469040	SPATS2L
cg23636571	-0.001949479	0.000581834	0.000850225	0.344567605	chr6	32861218	Intergenic
cg25949837	-0.001641393	0.000489894	0.00085044	0.344567605	chr22	35310097	TOM1
cg10350274	-0.001740221	0.000519479	0.000852164	0.344567605	chr13	75538843	COMMD6
cg19472078	0.002703592	0.00080706	0.000852185	0.344567605	chr17	79024083	C1QTNF1
cg25020319	0.001315308	0.000392657	0.000852691	0.344567605	chr2	195694882	SLC39A10
cg10487211	-0.001463909	0.000437057	0.000853569	0.344622281	chr6	53279548	ELOVL5
cg06196147	0.002058677	0.000614671	0.000854283	0.344737388	chr3	128994213	KIAA1257
cg14640513	-0.001113708	0.000332603	0.000856634	0.34489131	chr15	59175084	MYO1E
cg23224511	-0.002123941	0.000634393	0.000858071	0.344909603	chr19	3282159	BRUNOL5
cg23421430	-0.001874384	0.000559858	0.000858148	0.344909603	chr10	114936911	TRUB1
cg01787047	0.00207331	0.000619319	0.000858869	0.344966615	chr11	67391607	LOC100130987;RAD9A
cg10980774	0.001688159	0.000504274	0.000858934	0.344966615	chr11	112961824	NCAM1
cg14712262	0.001612667	0.000481746	0.000859417	0.344987944	chr4	2297444	ZFYVE28
cg05045764	0.001516611	0.000453074	0.000859916	0.345101983	chr10	11747810	ECHDC3
cg27382945	-0.001887113	0.000563805	0.000860771	0.345186067	chr10	102762541	WBP1L
cg14503935	-0.004054747	0.001211451	0.000861039	0.345207214	chr12	131380348	Intergenic
cg12831866	0.002477617	0.000740277	0.000861465	0.345283552	chr20	24471399	TMEM90B
cg15856774	-0.001640611	0.00049021	0.000861853	0.345283552	chr6	144373668	UTRN
cg17592984	0.001893357	0.000565746	0.000862138	0.345283552	chr7	100656521	ACTL6B
cg15778095	-0.001843646	0.000550893	0.000862163	0.345283552	chr2	205713978	NRP2
cg25322867	-0.001678072	0.000501473	0.000863268	0.345341633	chr14	45096663	PRPF39
cg24599205	0.001237414	0.000369799	0.000863601	0.345341633	chr1	110211464	KCNC4
cg16700110	-0.001937407	0.000579035	0.000864379	0.345341633	chr9	26266685	Intergenic
cg27460717	-0.001730835	0.000517341	0.00086527	0.345341633	chr4	136741837	Intergenic
cg23660248	0.002035212	0.00060833	0.000865461	0.345341633	chr19	46428811	Intergenic
cg25983380	0.004838914	0.001446453	0.000866095	0.345481226	chr20	58890383	GNAS
cg01603434	-0.001869109	0.000558737	0.000866478	0.345489771	chr4	163554245	1-Mar
cg16437021	-0.001659092	0.000495994	0.000867269	0.345719204	chr16	89443922	ANKRD11
cg04539503	0.002226433	0.000665659	0.000868135	0.3458861	chr19	33820421	Intergenic
cg06911001	-0.001676246	0.000501174	0.000868334	0.3458861	chr2	216875047	Intergenic
cg13399714	-0.001836707	0.000549231	0.00086986	0.346408172	chr2	91774099	GGT8P
cg24596382	0.001623911	0.000485704	0.000872102	0.346767768	chr2	157380470	Intergenic
cg02129127	-0.001591947	0.000476147	0.000872171	0.346767768	chr20	62060085	TAF4
cg17282769	0.002569365	0.000768506	0.000872385	0.346767768	chr12	11649427	ETV6
cg19591350	-0.001567514	0.000468853	0.000872492	0.346767768	chr10	73601826	Intergenic
cg11956360	0.00607749	0.001817697	0.000873303	0.346894343	chr9	17583288	SH3GL2
cg02174225	0.001815905	0.000543268	0.000874761	0.346894343	chr11	134069045	JAM3
cg24930541	-0.001936136	0.000579244	0.000874872	0.346894343	chr5	119328956	TNFAIP8
cg26816128	0.002081579	0.000622817	0.000875873	0.346894343	chr11	57667082	ZDHHC5
cg24495982	0.002132348	0.000638028	0.000876208	0.346894343	chr11	2929508	PHLDA2
cg20637647	0.002185967	0.000654086	0.000876577	0.346894343	chr7	65509914	Intergenic
cg05870296	-0.001780754	0.000532884	0.000877344	0.346894343	chr1	26324811	AIM1L
cg16919333	-0.001553191	0.000464787	0.000877348	0.346894343	chr13	27534546	Intergenic
cg16701192	0.002293636	0.000686382	0.000877636	0.34691804	chr7	28409310	CREB5
cg13463208	0.001986795	0.00059457	0.00087784	0.34691804	chr15	39580199	THBS1
cg05735765	0.002138605	0.000640019	0.000878137	0.346950024	chr18	34976690	MAPRE2
cg05169666	-0.001760163	0.000526788	0.000878644	0.346989616	chr11	119168461	NLRX1
cg10762570	0.001493979	0.000447141	0.000879044	0.346989616	chr14	34436911	C14orf147
cg24371584	-0.002333742	0.000698566	0.000880356	0.347135315	chr5	15966446	Intergenic
cg09073030	0.001382656	0.000413881	0.000880516	0.347135315	chr15	43439151	RNU6-28P;TP53BP1
cg18966597	0.002124109	0.000635849	0.000880904	0.347135315	chr7	155453778	Intergenic
cg03319070	-0.001714057	0.000513119	0.000881273	0.347135315	chr12	124860620	SCARB1
cg06488775	0.001952549	0.000584522	0.000881417	0.347135315	chr19	8050475	Intergenic
cg26888463	0.002171418	0.000650118	0.000882609	0.347418728	chr16	73152944	Intergenic
cg15186648	0.002379431	0.000712466	0.000883631	0.347418728	chr13	102800438	BIVM;KDELC1
cg19741408	0.001672334	0.000500743	0.000883659	0.347418728	chr1	89994874	ZNF326;LOC492303
cg18769241	-0.002335058	0.000699186	0.000883736	0.347418728	chr7	150450653	GIMAP8
cg00095080	-0.00185803	0.000556457	0.00088575	0.347418728	chr11	82992555	RAB30
cg12411964	-0.001934111	0.000579254	0.000885954	0.347418728	chr1	66353274	PDE4B
cg22596779	-0.001470124	0.000440294	0.000885994	0.347418728	chr11	1524378	Intergenic
cg24851084	-0.002375781	0.000711537	0.00088605	0.347418728	chr17	64604670	SMURF2
cg03096957	-0.002893077	0.000866477	0.000886196	0.347418728	chr4	52044693	Intergenic
cg19526166	-0.007029501	0.002105436	0.000886682	0.347418728	chr5	110727027	TMEM232
cg08184234	-0.002472589	0.000740697	0.000888403	0.347584099	chr6	354751	Intergenic
cg05259802	-0.002272767	0.000681096	0.000892401	0.348445956	chr8	47194043	Intergenic
cg20518716	0.00177834	0.000532943	0.000892695	0.348445956	chr11	62574603	EEF1G
cg14627172	0.002669553	0.000800066	0.000893211	0.348445956	chr6	28542561	Intergenic
cg09122414	0.002259693	0.000677374	0.000895453	0.348508851	chr1	37926098	INPP5B
cg26803245	-0.001901253	0.000569941	0.000895706	0.348508851	chr20	46981180	EYA2
cg03847230	0.001752509	0.000525378	0.000896247	0.348508851	chr1	100209850	DBT
cg16011583	0.002220364	0.000665637	0.000896285	0.348508851	chr17	61411820	C17orf82
cg16652521	-0.001744681	0.000523033	0.000896287	0.348508851	chr2	204438376	Intergenic
cg01971590	-0.002025425	0.00060722	0.000896681	0.348508851	chr8	101886483	NCALD
cg02980670	0.001155532	0.000346431	0.000896801	0.348508851	chr4	1670241	FAM53A
cg19726959	-0.002819278	0.000845317	0.000897954	0.348578846	chr15	74802440	CSK
cg07289581	0.002056656	0.000616689	0.000898511	0.348578846	chr12	27711327	MRPS35
cg14143241	0.002843939	0.000852759	0.000898546	0.348578846	chr3	14125062	TMEM43;CHCHD4
cg20782724	-0.002046399	0.000613633	0.000898847	0.348611398	chr7	47479058	TNS3
cg12228627	0.002021678	0.000606315	0.0009005	0.348890384	chr1	89909089	LRRC8D
cg21878149	0.002043001	0.000612786	0.000901831	0.348890384	chr1	220878680	HLX
cg06780892	-0.002101054	0.000630196	0.000901847	0.348890384	chr7	20598553	Intergenic
cg06927807	-0.002116053	0.00063474	0.000902544	0.348890384	chr1	228921118	Intergenic
cg07188335	-0.00228301	0.000684847	0.000902934	0.348890384	chr3	56724844	Intergenic
cg05071212	0.001645619	0.00049365	0.000903048	0.348890384	chr7	17298635	AHR
cg23228451	-0.001515467	0.000454614	0.000903212	0.348890384	chr13	100357931	PCCA
cg07034004	0.003890403	0.001167139	0.000903976	0.348890384	chr7	1210609	Intergenic
cg13076726	0.001992248	0.000597685	0.000904	0.348890384	chr5	61330575	Intergenic
cg09372739	0.00280698	0.000842117	0.000904107	0.348890384	chr19	49491114	SNORD35A;RPL13AP5;RPL13A
cg21849835	0.002327626	0.000698365	0.000904984	0.348890384	chr8	124320820	TMEM65
cg03198550	0.001924782	0.000577512	0.000905247	0.348890384	chr6	169790268	LINC00242;LINC00574
cg12658502	-0.001932606	0.000579898	0.000905947	0.348890384	chr3	197186987	DLG1
cg22166121	-0.001900905	0.000570387	0.000905977	0.348890384	chr13	45541655	ERICH6B
cg11793562	0.002229192	0.000668897	0.000906037	0.348890384	chr13	51452987	INTS6
cg24717029	0.002103197	0.000631094	0.000906086	0.348890384	chr18	62717308	PHLPP1
cg17801560	-0.001844137	0.000553408	0.000907024	0.349084237	chr18	55242366	TCF4
cg08652369	-0.00157534	0.000472744	0.000907025	0.349084237	chr3	66379380	LRIG1
cg14142550	-0.002055046	0.000616896	0.000910433	0.349959313	chr22	16749943	Intergenic
cg04486568	0.002417395	0.000725683	0.00091066	0.349959313	chr21	38806506	ETS2
cg27578275	-0.003096088	0.000929436	0.000910824	0.349959313	chr5	170269687	LCP2
cg08791234	0.002068208	0.000620993	0.00091296	0.350248134	chr6	33300003	TAPBP;RGL2
cg21055126	-0.003284552	0.000986219	0.000913079	0.350248134	chr3	46465162	LTF
cg08130105	0.009278347	0.002785903	0.00091351	0.350248134	chr21	39528356	Intergenic
cg25708827	0.002927768	0.000879129	0.00091354	0.350248134	chr14	99971286	Intergenic
cg18053345	0.001971351	0.000592182	0.000917898	0.35133169	chr5	37370844	NUP155
cg25443515	-0.001876853	0.000563868	0.000919271	0.351502529	chr3	56735644	ARHGEF3
cg26188072	0.001482499	0.000445408	0.000919682	0.351502529	chr6	30066646	PPP1R11
cg05783233	0.002473998	0.000743407	0.000921276	0.351535122	chr1	110152124	SLC6A17
cg14073063	-0.005067164	0.00152263	0.000921329	0.351535122	chr19	9675229	ZNF562
cg00815848	0.001315416	0.00039527	0.000921377	0.351535122	chr3	128865746	LOC653712
cg04494136	-0.004192402	0.001259858	0.000922061	0.351535122	chr10	125015006	CTBP2
cg22871157	0.001499754	0.000450702	0.000922343	0.351535122	chr2	53897001	PSME4
cg13740749	-0.00199843	0.000600582	0.000922687	0.351535122	chr10	84096396	Intergenic
cg26335809	-0.002072019	0.000622712	0.000922931	0.351535122	chr3	128081993	RUVBL1
cg14290445	0.001669261	0.000501674	0.000923017	0.351535122	chr9	136850663	PHPT1
cg25711078	0.00194383	0.000584239	0.000923904	0.351535122	chr3	132660430	UBA5;ACAD11
cg23221606	0.001707737	0.0005133	0.000924353	0.351582497	chr3	172711322	NCEH1
cg26895622	0.001627397	0.000489162	0.000924575	0.351582497	chr10	132851295	Intergenic
cg00837484	-0.002177634	0.000654559	0.000924686	0.351582497	chr4	146417191	SLC10A7
cg25828245	0.001242872	0.000373656	0.000926733	0.351774417	chr5	149857506	Intergenic
cg12783691	-0.0023822	0.000716197	0.000926949	0.351774417	chr19	3245764	CELF5
cg01984858	0.001740827	0.000523421	0.000927989	0.351774417	chr6	28587301	SCAND3
cg07046120	-0.002165427	0.000651129	0.000928686	0.351774417	chr7	24025473	Intergenic
cg23073032	0.017263827	0.005189627	0.000928697	0.351774417	chr1	214551070	PTPN14
cg17942831	0.002998283	0.000901673	0.000930016	0.352054939	chr18	12912418	Intergenic
cg08635118	0.001925201	0.000578999	0.000930659	0.352054939	chr7	6104737	USP42
cg05608844	0.00325393	0.000978729	0.000931972	0.352054939	chr2	222310257	Intergenic
cg20973098	0.001262388	0.000379709	0.000932069	0.352054939	chr7	44911910	Intergenic
cg09202659	-0.001352125	0.000406736	0.000933017	0.352089567	chr6	15380333	JARID2
cg13418456	-0.001926728	0.000579594	0.000933223	0.352089567	chr2	216358282	4-Mar
cg10657228	0.003660434	0.001101193	0.000933907	0.352089567	chr8	10528711	T-SP1
cg10703676	-0.000891979	0.000268348	0.000934247	0.352089567	chr9	114377743	AKNA
cg15319704	-0.00392152	0.001179891	0.000935333	0.352089567	chr13	73058296	KLF5
cg17156665	0.001470027	0.0004423	0.000935429	0.352089567	chr15	70422510	Intergenic
cg01379480	0.001674906	0.000503986	0.000936358	0.352089567	chr6	31730010	DDAH2
cg09565418	-0.00108083	0.000325245	0.000937009	0.352089567	chr10	79129726	ZMIZ1
cg20151792	-0.001953537	0.000587863	0.000937022	0.352089567	chr3	194512809	Intergenic
cg24002230	-0.002005421	0.000603522	0.000937875	0.352093805	chr12	93397426	NUDT4;NUDT4P2;NUDT4P1
cg04007583	-0.002057576	0.000619236	0.000938184	0.352127512	chr7	117835154	CTTNBP2
cg26552504	-0.002204726	0.000663549	0.000938644	0.352135474	chr3	161082373	Intergenic
cg14579516	0.002254967	0.000678758	0.000940073	0.352188519	chr2	134919549	CCNT2
cg18278943	-0.001785092	0.000537367	0.000940975	0.352188519	chr3	57753923	Intergenic
cg05117693	-0.002137109	0.000643355	0.000941329	0.352188519	chr22	39610567	CACNA1I
cg27294958	0.001588432	0.000478199	0.00094174	0.352188519	chr7	25941067	Intergenic
cg15644634	0.001702994	0.000512704	0.000942079	0.352188519	chr1	2840596	Intergenic
cg04918225	-0.002032536	0.000611933	0.00094238	0.352188519	chr16	31330455	ITGAM
cg20040303	-0.002677636	0.000806174	0.000942686	0.352188519	chr2	197148346	ANKRD44
cg13687545	0.002219106	0.000668137	0.000942939	0.352188519	chr6	96898505	NDUFAF4
cg11583475	0.003212429	0.000967229	0.000943153	0.352188519	chr4	24913306	CCDC149
cg08446111	-0.001460799	0.000439838	0.000943318	0.352188519	chr16	48245516	LONP2
cg14610719	0.003249145	0.000978322	0.000943586	0.352188519	chr4	88791102	FAM13A
cg17397369	0.002336875	0.000703638	0.000943612	0.352188519	chr2	176638006	Intergenic
cg17371184	-0.002801976	0.000843868	0.000946061	0.352516941	chr11	98835001	Intergenic
cg12725590	-0.001601317	0.000482278	0.000946324	0.352516941	chr2	207738070	CCNYL1
cg20755619	0.002282933	0.00068762	0.000947212	0.352516941	chr22	48507770	FAM19A5
cg15175632	-0.002295501	0.000691424	0.000947515	0.352516941	chr12	48203455	OR10AD1
cg00321911	-0.002532119	0.000762706	0.000947676	0.352516941	chr1	111126701	DRAM2
cg05002602	-0.001960622	0.000590567	0.000947726	0.352516941	chr14	67673768	VTI1B
cg19216817	0.001826269	0.000550112	0.000948017	0.352516941	chr19	49447550	PIH1D1
cg16285240	0.001973501	0.000594473	0.000948225	0.352516941	chr10	110567652	SMC3
cg15247247	-0.0020894	0.000629424	0.000948912	0.352609082	chr7	4762903	FOXK1
cg13442709	-0.002340529	0.00070509	0.00094914	0.35261235	chr9	68719508	PIP5K1B
cg10917293	0.001371203	0.00041311	0.000949997	0.352740268	chr12	3732372	EFCAB4B
cg17498296	0.002157415	0.000649994	0.000950297	0.352740268	chr10	123148023	HMX2
cg05271743	-0.0015675	0.000472267	0.000950402	0.352740268	chr1	205247338	TMCC2
cg02420138	0.002640839	0.000795641	0.000950426	0.352740268	chr8	123380972	ATAD2
cg11175107	0.001639573	0.00049399	0.000950583	0.352740268	chr19	49929038	ATF5;IL4I1;NUP62
cg10753764	0.002299399	0.000692842	0.000951427	0.352879223	chr10	114404590	AFAP1L2
cg23965109	-0.001926982	0.00058066	0.000952057	0.352879223	chr3	187021240	ST6GAL1
cg23813732	0.001773993	0.00053463	0.000953584	0.353225427	chr2	101776378	MAP4K4
cg14185025	0.001650003	0.000497283	0.00095396	0.353258175	chr14	99793003	EML1
cg21827028	-0.001813386	0.000546549	0.000954479	0.353268982	chr1	113868367	PTPN22;AP4B1-AS1
cg24784416	-0.010260623	0.003092674	0.000955032	0.353268982	chr4	168604771	PALLD
cg17981284	0.001595126	0.000480859	0.00095671	0.35338819	chr9	137725336	EHMT1
cg23258152	0.001545936	0.000466039	0.000956833	0.35338819	chr1	65277731	DNAJC6
cg20521527	0.001199156	0.000361504	0.000957025	0.35338819	chr10	99532877	NKX2-3
cg20641289	0.001777933	0.000536008	0.000957482	0.35338819	chr17	35567932	Intergenic
cg24109860	0.001752561	0.000528378	0.000957886	0.35338819	chr17	78140438	TMC8
cg20091677	-0.002035839	0.000613809	0.000958363	0.35338819	chr3	140461297	CLSTN2
cg15950216	0.001770406	0.000533782	0.000958398	0.35338819	chr3	52975524	SFMBT1
cg15053355	-0.001738352	0.000524122	0.000958493	0.35338819	chr11	76138412	UVRAG
cg20334252	0.002513117	0.000757777	0.000959361	0.35358749	chr15	52804050	Intergenic
cg01509843	0.001792952	0.000540638	0.000959599	0.35358749	chr8	142614460	ARC
cg13778723	0.002595894	0.000782775	0.000959916	0.35358792	chr15	55743264	PRTG
cg26135528	0.002337866	0.000705007	0.000960526	0.353731515	chr6	30556721	PRR3;GNL1
cg16325984	0.001655479	0.000499283	0.000961802	0.354038844	chr2	239369372	HDAC4
cg06532779	0.002526958	0.00076227	0.000964082	0.354476822	chr19	1003622	GRIN3B
cg09439467	0.002039663	0.000615283	0.000964218	0.354476822	chr1	61050024	Intergenic
cg11654769	0.001829693	0.000551954	0.000964425	0.354476822	chr5	148826616	ADRB2
cg18616409	0.001958363	0.000590799	0.000965005	0.354476822	chr14	100973640	SNORD114-17;SNORD114-16;SNHG24
cg04932840	0.003121639	0.000941772	0.000965426	0.354476822	chr17	35750121	GAS2L2
cg10494684	0.003781552	0.001140873	0.000965538	0.354476822	chr17	28318173	TMEM97
cg25284913	-0.00153422	0.000462869	0.00096561	0.354476822	chr6	156949046	ARID1B
cg10471113	-0.004405231	0.001329098	0.000966083	0.354476822	chr16	1537840	IFT140;TMEM204
cg08657729	0.001831659	0.000552735	0.000968267	0.355197015	chr22	35750019	RBFOX2
cg24771349	0.001096911	0.000331051	0.000969601	0.355604898	chr3	187739686	BCL6
cg22765708	-0.001697796	0.000512428	0.000970233	0.355755333	chr5	164504179	LOC102546299
cg08734527	-0.003038649	0.000917248	0.000971752	0.356149836	chr1	17766339	ACTL8
cg23913877	-0.001884584	0.000568893	0.000971982	0.35615284	chr2	179051352	CCDC141
cg17247899	-0.001585607	0.00047868	0.000972899	0.356326007	chr12	26767148	ITPR2
cg11032544	-0.001531667	0.000462472	0.000974762	0.356707731	chr3	121928204	SLC15A2
cg16300637	0.002085635	0.000629817	0.000976188	0.356707731	chr14	96592667	Intergenic
cg21300659	0.001381825	0.000417289	0.000976397	0.356707731	chr15	59701915	Intergenic
cg00710515	-0.002286493	0.000690495	0.000976577	0.356707731	chr6	1136637	Intergenic
cg20939301	0.002318684	0.000700244	0.000977025	0.356707731	chr14	36197249	Intergenic
cg24404401	0.001500725	0.00045323	0.000977288	0.356707731	chr16	71358706	CALB2
cg22730967	0.002563807	0.000774306	0.00097753	0.356707731	chr1	203128325	ADORA1
cg24394865	0.002285576	0.000690277	0.000977551	0.356707731	chr11	66438847	MRPL11
cg05278894	-0.00192843	0.000582442	0.000978093	0.356763135	chr4	113644804	CAMK2D
cg14446951	-0.001897702	0.000573219	0.000979251	0.357023246	chr2	36378685	CRIM1
cg18199208	-0.001821628	0.000550297	0.000980438	0.357188643	chr2	219624563	Intergenic
cg05275896	-0.001825879	0.000551611	0.000981042	0.357188643	chr7	140292716	Intergenic
cg22833508	-0.004133748	0.001248961	0.000982198	0.357188643	chr13	74290644	Intergenic
cg20856545	0.001463138	0.000442116	0.000983406	0.357240001	chr13	114151821	Intergenic
cg03262887	-0.00278665	0.000842105	0.000984279	0.357445511	chr20	31390310	DEFB119
cg13393917	-0.001598474	0.000483103	0.00098562	0.357558784	chr1	113978678	OLFML3
cg05478818	0.006461438	0.001952911	0.000986115	0.357657638	chr5	40835637	RPL37
cg14294321	-0.002163137	0.000653835	0.000986938	0.357875202	chr19	12784473	Intergenic
cg23230158	-0.002479569	0.000749531	0.000987709	0.358073973	chr1	230125089	GALNT2
cg24577766	0.001924167	0.000581656	0.000987969	0.358087418	chr5	134875039	TXNDC15
cg11189709	-0.001647227	0.000497977	0.000988834	0.358239166	chr9	124887679	GOLGA1
cg24996263	0.00191479	0.000578929	0.000990103	0.358411109	chr1	30824596	Intergenic
cg19599139	-0.001586585	0.000479742	0.000991231	0.358411109	chr7	77839066	PHTF2
cg27348710	0.004664041	0.001410304	0.000991331	0.358411109	chr5	140786200	PCDHA1
cg11219588	0.001924787	0.000582056	0.000992167	0.358424099	chr22	43365786	Intergenic
cg08120331	0.00194408	0.000587936	0.000993059	0.358424099	chr5	140043367	NRG2
cg14629771	0.002026802	0.000612985	0.000993674	0.358424099	chr11	134036936	LOC100128239
cg25725261	-0.002087701	0.000631419	0.000993953	0.358424099	chr4	65880907	Intergenic
cg22284034	0.001740618	0.000526459	0.000994275	0.358424099	chr2	183038660	NCKAP1
cg00019997	0.00429087	0.001297834	0.000994602	0.358424099	chr7	108385122	NRCAM
cg13796158	-0.002294487	0.00069403	0.000995116	0.358424099	chr7	5345854	TNRC18
cg14361226	-0.003068325	0.000928182	0.00099615	0.358424099	chr1	36844797	GRIK3
cg15481741	0.001628957	0.000492786	0.00099661	0.358424099	chr4	30795068	PCDH7
cg01968242	0.002430455	0.000735294	0.000997258	0.358458215	chr8	97775698	LAPTM4B
cg27003921	-0.002527578	0.000764701	0.000997701	0.358458215	chr20	18252622	Intergenic
cg08917718	-0.002449026	0.000741002	0.000998655	0.358669178	chr3	51968152	PCBP4
cg03242053	-0.003315032	0.001003036	0.000998735	0.358669178	chr9	24699245	Intergenic
cg01295798	-0.002153558	0.000651712	0.001000621	0.358887438	chr14	88036160	LINC01146
cg23474789	-0.00163697	0.000495447	0.001002156	0.359165619	chr3	16264547	DPH3;OXNAD1
cg21115891	0.001228332	0.000371802	0.0010032	0.359227866	chr6	26101236	Intergenic
cg14540150	0.002405952	0.000728337	0.001004524	0.359541773	chr10	125161190	CTBP2
cg15158501	-0.002915887	0.000882821	0.001006047	0.359685828	chr6	163821208	Intergenic
cg18088844	0.002336126	0.000707294	0.001006095	0.359685828	chr19	45668065	GIPR
cg00295182	-0.001689272	0.000511542	0.001008191	0.359685828	chr1	2524996	PANK4
cg13554187	-0.001636104	0.000495454	0.001008494	0.359685828	chr11	94873266	AMOTL1
cg01729197	-0.001765096	0.000534576	0.001009802	0.359685828	chr11	33753351	FBXO3
cg11795753	-0.001911274	0.00057885	0.001009846	0.359685828	chr12	132760449	ANKLE2
cg00972819	0.001370473	0.000415083	0.001010435	0.359685828	chr2	191280492	MYO1B
cg03718380	0.002249928	0.000681497	0.001011259	0.359685828	chr7	92833903	CDK6
cg06069154	0.001891786	0.000573037	0.001011678	0.359696365	chr1	156920033	C1orf92
cg11297514	-0.003940192	0.001193617	0.001012664	0.359698235	chr5	174061450	HMP19
cg01762340	-0.002006648	0.000607902	0.001013075	0.359698235	chr22	30396203	SEC14L2
cg06656201	-0.002510121	0.000760454	0.001013496	0.359698235	chr6	84825461	Intergenic
cg11128916	-0.002312811	0.000700682	0.001013555	0.359698235	chr12	44852713	NELL2
cg25722041	-0.001485227	0.000449964	0.001013675	0.359698235	chr1	8563413	RERE
cg05472385	-0.002191582	0.000663986	0.001014116	0.359766172	chr10	104938417	SORCS3
cg14530666	-0.002802483	0.0008492	0.001015897	0.359992948	chr3	68246798	FAM19A1
cg09400940	-0.001555831	0.000471451	0.001016101	0.359992948	chr3	112327177	Intergenic
cg05275149	0.002258391	0.000684383	0.001016783	0.360067079	chr22	45976120	WNT7B
cg21801378	0.002880946	0.000873046	0.001016848	0.360067079	chr15	72319783	BRUNOL6
cg23373160	-0.001541073	0.000467079	0.001018603	0.360097825	chr10	132347794	LRRC27
cg08810053	-0.001794593	0.000543919	0.00101864	0.360097825	chr6	31958294	RDBP;SKIV2L;MIR1236
cg23177772	0.002701054	0.000818714	0.001019476	0.360314008	chr2	222305954	Intergenic
cg02858267	0.002103069	0.000637491	0.001020063	0.360429728	chr1	162367086	NOS1AP
cg22645624	0.002113532	0.000640673	0.001020252	0.360429728	chr7	77585448	PTPN12
cg17447749	-0.002056361	0.000623405	0.001021424	0.360580534	chr21	43831471	Intergenic
cg01413780	-0.001500215	0.000454839	0.001022336	0.360580534	chr2	202884792	WDR12
cg14691266	-0.002037834	0.000617851	0.001022621	0.360580534	chr14	101811062	PPP2R5C
cg06391402	-0.00337759	0.001024109	0.001023289	0.360580534	chr6	23177046	Intergenic
cg21105204	-0.002082969	0.000631599	0.001023824	0.360580534	chr2	8279411	LINC00299
cg16434190	-0.001161496	0.000352247	0.001025768	0.360872278	chr11	64874671	EHD1
cg27337540	-0.001916485	0.000581301	0.001027558	0.361192266	chr7	131013245	FLJ43663
cg22748740	0.002266801	0.000687572	0.001027814	0.361193204	chr6	29005572	ZNF311
cg08258816	-0.001393573	0.000422784	0.001030108	0.361576285	chr15	41006653	INO80
cg13158481	0.002232634	0.000677437	0.001031821	0.361576285	chr2	176123851	HOXD9
cg20946741	-0.005694807	0.001728158	0.001033278	0.361576285	chr6	32460550	Intergenic
cg19889321	-0.002279212	0.000691661	0.001033394	0.361576285	chr12	95245445	VEZT
cg14522049	0.001732446	0.000525746	0.001033604	0.361576285	chr19	8514102	ZNF414
cg13273411	-0.002296172	0.000696833	0.00103383	0.361576285	chr1	113657773	MAGI3
cg18062601	-0.001615684	0.000490323	0.001033869	0.361576285	chr7	84983513	Intergenic
cg26315964	0.001772758	0.000538005	0.001034167	0.361576285	chr21	39380737	WRB
cg15636040	0.001708826	0.000518619	0.001034546	0.361576285	chr1	147670550	ACP6
cg20046777	-0.002018581	0.000612644	0.001034868	0.361576285	chr12	61567473	Intergenic
cg04062965	0.001245363	0.000378	0.0010358	0.361576285	chr2	218323305	PNKD
cg26217694	-0.002822372	0.000856727	0.00103668	0.361696179	chr8	131520327	Intergenic
cg26943241	-0.001622147	0.00049243	0.001037397	0.361705004	chr7	154866479	DPP6
cg03835150	0.001856579	0.000563617	0.001037863	0.361705004	chr1	46174993	TSPAN1;PIK3R3
cg21130463	0.002149112	0.000652432	0.001038004	0.361705004	chr17	79138220	HRNBP3
cg03416917	-0.002054218	0.000623627	0.001038057	0.361705004	chr15	71111747	CT62
cg01640363	0.001886654	0.000572827	0.001039527	0.361919096	chr2	47216066	LOC101927043
cg17948386	0.002400585	0.000728903	0.001040117	0.361919096	chr12	50057428	ACCN2
cg13874434	-0.00169516	0.000514724	0.001040429	0.361919096	chr11	87463470	Intergenic
cg08497311	-0.002132863	0.000647631	0.001040456	0.361919096	chr16	88740201	FAM38A
cg12286428	0.001685989	0.000512001	0.001041856	0.362163987	chr21	46053438	Intergenic
cg18001443	-0.001762953	0.000535451	0.001043619	0.36261965	chr5	173901842	CPEB4
cg13242070	0.001621492	0.000492527	0.001044612	0.362886136	chr1	228464365	Intergenic
cg01845788	0.00119518	0.000363056	0.001045303	0.36290974	chr10	48793605	WDFY4
cg09291834	0.001433991	0.000435601	0.001045358	0.36290974	chr15	39581058	THBS1
cg06789517	-0.007644655	0.002322471	0.001046754	0.362924513	chr1	114089339	SYT6
cg07473599	0.002579358	0.000783624	0.001046859	0.362924513	chr14	93208620	UBR7
cg09283750	-0.002229615	0.000677414	0.001047642	0.362924513	chr8	138499839	Intergenic
cg19525495	-0.001677356	0.000509661	0.001048526	0.362924513	chr11	1499862	HCCA2
cg14657466	-0.001195862	0.000363381	0.001049241	0.362924513	chr2	52574911	Intergenic
cg24028120	0.002059951	0.000625985	0.001049946	0.362924513	chr19	32972187	C19orf40;CCDC123
cg12552320	-0.003758363	0.001142174	0.001050685	0.362924513	chr14	36996004	SLC25A21
cg13023239	0.001523492	0.000463007	0.001051071	0.362924513	chr18	11823831	GNAL
cg21215767	0.002849331	0.000865988	0.001051666	0.362924513	chr2	118842242	EN1
cg00951599	-0.001671371	0.000508009	0.001052482	0.362924513	chr5	2683854	Intergenic
cg25586683	0.001632692	0.000496286	0.001053308	0.362924513	chr1	228021943	WNT3A
cg21461288	0.008417354	0.002558749	0.001053987	0.362924513	chr8	3202729	CSMD1
cg18129786	0.001742586	0.000529734	0.001054301	0.362924513	chr3	44478490	ZNF445
cg15232723	-0.001621127	0.000492875	0.00105589	0.362924513	chr18	43078565	RIT2
cg14484145	0.001880477	0.000571752	0.001056443	0.362924513	chr5	150412807	CD74
cg22785737	-0.003926123	0.001193726	0.001056463	0.362924513	chr17	51636543	CA10
cg07071036	0.001856453	0.000564453	0.001056549	0.362924513	chr19	49511729	FCGRT
cg12823072	-0.002474739	0.000752676	0.00106033	0.362924513	chr8	27987759	SCARA5
cg21373996	0.001749634	0.000532156	0.001060706	0.362924513	chr10	514728	DIP2C
cg21616499	-0.00166267	0.000505721	0.001061076	0.362924513	chr12	89371211	Intergenic
cg11476985	0.002904484	0.000883446	0.001061237	0.362924513	chr7	1210621	Intergenic
cg24231037	0.001717807	0.000522522	0.001061778	0.362924513	chr15	67825212	LBXCOR1
cg21769015	-0.001757829	0.000534711	0.001062128	0.362924513	chr4	154549332	PLRG1
cg04808223	-0.002724065	0.000828648	0.001062415	0.362924513	chr19	46070023	LOC400706
cg13738327	0.002840906	0.000864193	0.001062449	0.362924513	chr11	68371764	LRP5
cg16449699	0.001878199	0.00057135	0.00106263	0.362924513	chr17	48997284	IGF2BP1
cg23554033	-0.001189856	0.000361967	0.001063028	0.362924513	chr4	82367945	HNRNPD
cg04910921	0.001731333	0.000526712	0.001063537	0.362924513	chr14	26205356	Intergenic
cg12245506	0.001754326	0.000533715	0.001063722	0.362924513	chr1	33081607	AZIN2
cg04950384	0.001772791	0.000539334	0.001063755	0.362924513	chr6	46653040	SLC25A27;CYP39A1
cg25290482	-0.002020332	0.000614665	0.001064183	0.362924513	chr6	75151970	COL12A1
cg06429214	-0.00796468	0.00242323	0.00106448	0.362924513	chr5	110726715	TMEM232
cg05526036	0.001275581	0.000388107	0.001064984	0.362924513	chr1	235448799	TBCE;B3GALNT2
cg07899344	-0.001685548	0.000512849	0.001065095	0.362924513	chr10	129277038	Intergenic
cg26842089	0.00186703	0.000568079	0.001065361	0.362924513	chr19	3185764	NCLN
cg05022868	-0.001606177	0.000488718	0.001065565	0.362924513	chr12	65671586	Intergenic
cg06940405	-0.00171454	0.000521753	0.001067049	0.362924513	chr15	51060685	TNFAIP8L3
cg25805393	-0.001748878	0.000532208	0.001067168	0.362924513	chr18	76980257	MBP
cg18665117	0.001831032	0.000557221	0.001067455	0.362924513	chr1	45750996	IPP
cg04552957	0.002568954	0.000781869	0.001068752	0.362924513	chr8	1325368	Intergenic
cg05758434	0.002191708	0.000667057	0.001068827	0.362924513	chr2	206274746	ZDBF2
cg03011398	-0.002142888	0.000652203	0.001068905	0.362924513	chr4	83757146	Intergenic
cg07878252	0.002298402	0.000699593	0.001069928	0.362924513	chr13	99956892	LOC101927437
cg25323008	0.002418702	0.000736214	0.001069996	0.362924513	chr10	118755075	CACUL1
cg06043042	0.0020939	0.000637352	0.001070044	0.362924513	chr10	69573445	NEUROG3
cg12184255	-0.001834728	0.000558514	0.00107115	0.363212983	chr2	241386616	FARP2
cg10397875	0.002984662	0.000908599	0.001071573	0.363212983	chr5	127290049	MEGF10
cg16838503	-0.001777812	0.00054128	0.001073228	0.363519989	chr5	69001743	LOC101928885
cg04391313	-0.003278615	0.000998233	0.001073384	0.363519989	chr16	52874204	Intergenic
cg04072597	0.003124755	0.000951661	0.00107694	0.364209323	chr19	18605688	CRLF1
cg26052784	-0.002115364	0.000644258	0.001077175	0.364209323	chr16	67676950	GFOD2
cg14107644	0.002372254	0.0007225	0.001077235	0.364209323	chr7	124033335	TMEM229A
cg14484176	0.001838742	0.000560068	0.001078464	0.364257433	chr8	90677313	Intergenic
cg08661741	-0.001513409	0.000460974	0.001078467	0.364257433	chr7	24325612	Intergenic
cg20100292	-0.001922506	0.000585626	0.001079391	0.364257433	chr17	78724211	CYTH1
cg00061479	-0.001595686	0.000486135	0.001081012	0.364258672	chr22	45501899	FBLN1
cg00314750	0.002353264	0.000717009	0.001082273	0.364272665	chr8	106269592	OXR1
cg07385090	0.001269715	0.000386866	0.001082287	0.364272665	chr16	78099659	WWOX
cg05916432	0.001654249	0.000504064	0.001083167	0.364373186	chr1	201127204	Intergenic
cg22285875	-0.001898266	0.000578578	0.001086591	0.364632326	chr2	237330347	COL6A3
cg18859045	-0.002809837	0.000856424	0.001086682	0.364632326	chr3	53846844	CHDH;IL17RB
cg13260333	0.001577782	0.000480906	0.001086835	0.364632326	chr6	43229626	C6orf108
cg00093637	0.001377004	0.000419714	0.001086978	0.364632326	chr9	109043007	TMEM245
cg05458224	0.001658886	0.000505683	0.001088318	0.364641461	chr12	79549811	Intergenic
cg03060214	-0.002326266	0.000709175	0.001089152	0.364705005	chr16	89064608	Intergenic
cg19551055	-0.002904904	0.000885716	0.001091129	0.365038736	chr11	134731216	Intergenic
cg11654490	0.001742244	0.000531223	0.001091285	0.365038736	chr10	100745591	PAX2
cg10742523	-0.002417408	0.000737152	0.001092408	0.365121983	chr4	54784226	Intergenic
cg00838415	-0.001000586	0.00030513	0.001093076	0.365121983	chr19	46750346	FKRP
cg13872326	-0.001868002	0.00056983	0.00109705	0.365388982	chr17	29574048	GIT1
cg17248924	-0.006827727	0.002082809	0.001097196	0.365388982	chr5	110726682	TMEM232
cg01476521	0.002064581	0.000629864	0.001098397	0.365388982	chr8	144533596	ARHGAP39
cg09486778	0.002195327	0.000669752	0.001098401	0.365388982	chr2	222304889	CCDC140
cg18840359	-0.001483617	0.000452637	0.001098802	0.365388982	chr11	63609581	PLA2G16
cg03887983	0.002000527	0.00061034	0.001098843	0.365388982	chr12	104951527	Intergenic
cg11290225	0.002234872	0.000681842	0.001098865	0.365388982	chr8	144467207	KIFC2
cg16403125	-0.002826425	0.000862334	0.001099069	0.365388982	chr17	77188220	SEC14L1
cg08434750	-0.001564892	0.000477468	0.00109969	0.365388982	chr3	136734958	STAG1
cg20412687	0.00195063	0.000595164	0.001099753	0.365388982	chr13	49691680	EBPL
cg16756215	0.002291976	0.000699325	0.001099961	0.365388982	chr7	6729690	Intergenic
cg08141553	-0.002301028	0.000702121	0.001100572	0.365388982	chr1	230065834	GALNT2
cg13432339	-0.003178654	0.000969931	0.001100798	0.365388982	chr4	57344872	Intergenic
cg17311725	0.002718212	0.000829476	0.001101462	0.365397311	chr2	241150472	PPP1R7;PASK
cg26350691	0.001950795	0.000595317	0.001101919	0.365400369	chr16	31073164	ZNF646;ZNF668
cg16625921	-0.001462113	0.000446209	0.001102534	0.365510191	chr2	25722176	Intergenic
cg03050884	-0.001510626	0.000461059	0.00110374	0.365526254	chr1	114751040	CSDE1
cg03558769	-0.0047958	0.001463826	0.001104589	0.365678915	chr2	241558179	BOK
cg24384212	-0.002664021	0.000813228	0.001105941	0.365975412	chr20	32894460	EFCAB8
cg02469487	0.001277106	0.000389882	0.001106857	0.366163239	chr2	96208913	STARD7
cg18878150	-0.001613805	0.000492676	0.001106965	0.366163239	chr19	11483568	ZNF653
cg07521187	-0.001485983	0.000453665	0.001107291	0.366195851	chr16	14186851	MKL2
cg17184496	-0.003800809	0.001160417	0.001107776	0.366241888	chr13	74290487	Intergenic
cg05694884	0.00198891	0.000607235	0.001107887	0.366241888	chr17	79800498	Intergenic
cg16650292	0.001986171	0.00060648	0.001109572	0.366405079	chr13	76886583	KCTD12
cg20253659	0.001980708	0.000604922	0.001111878	0.366656356	chr2	32946934	LTBP1
cg01813335	0.004322428	0.001320083	0.001111881	0.366656356	chr2	232351228	Intergenic
cg23532300	0.00408197	0.001246702	0.001112291	0.366716035	chr6	27020421	LOC100270746;C6orf41
cg05333010	0.001503407	0.000459184	0.001112799	0.36680817	chr2	119372308	DBI
cg22674426	-0.002671008	0.000815853	0.001113576	0.366900886	chr10	118812140	Intergenic
cg08578207	0.003352428	0.001024089	0.001114785	0.366900886	chr20	25083204	VSX1
[truncated: 800,642 more rows]
