# Supplementary material for: An EWAS of dementia biomarkers and their associations with age, African ancestry, and PTSD
Source: Clin Epigenetics. 2024 Mar 2;16:38. doi: 10.1186/s13148-024-01649-3 (PMC10908031; doi:10.1186/s13148-024-01649-3)
Supplement: Supplementary file 3 — Additional file 3. Supplementary Data Files. [file 13148_2024_1649_MOESM3_ESM.zip]

Archive with 2 entries (2 files):
- STable_FactorTN_EWAS_results.csv
- __MACOSX/._STable_FactorTN_EWAS_results.csv
