# Supplementary material for: An EWAS of dementia biomarkers and their associations with age, African ancestry, and PTSD
Source: Clin Epigenetics. 2024 Mar 2;16:38. doi: 10.1186/s13148-024-01649-3 (PMC10908031; doi:10.1186/s13148-024-01649-3)
Supplement: Supplementary file 3 — Additional file 3. Supplementary Data Files. [file 13148_2024_1649_MOESM3_ESM.zip › STable_FactorTN_EWAS_results.csv]

CpG	Beta	SE	P	FDR	Chr	BP	Gene
cg26033520	-0.414665191	0.06399799	1.75E-10	0.000280757	chr10	72244312	Intergenic
cg23156469	-0.193924955	0.035362578	5.84E-08	0.031229379	chr1	179069287	FAM20B
cg15356923	0.214977677	0.039721436	8.59E-08	0.034483251	chr3	68931859	FAM19A4
cg16802508	-0.234560544	0.044614533	1.95E-07	0.058489366	chr11	67303266	SSH3
cg10487211	-0.145599065	0.027974286	2.56E-07	0.058489366	chr6	53279548	ELOVL5
cg26692003	0.298402316	0.057607858	2.91E-07	0.058489366	chr3	13021664	IQSEC1
cg08639389	-0.228573226	0.044368031	3.37E-07	0.060093399	chr4	26994266	STIM2
cg02086025	-0.511824634	0.100046646	4.05E-07	0.064223794	chr2	240156682	Intergenic
cg05141871	-0.435294175	0.085359956	4.40E-07	0.064223794	chr11	67304020	SSH3
cg14921128	-0.157685688	0.03205582	1.09E-06	0.078547425	chr16	28177681	XPO6
cg07145988	-0.16705409	0.034008015	1.12E-06	0.078547425	chr1	8632252	RERE
cg09977701	-0.181779047	0.037126195	1.22E-06	0.078547425	chr3	53026702	SFMBT1
cg24042452	-0.167044994	0.034148777	1.24E-06	0.078547425	chr1	156335872	CCT3;C1orf182
cg10089338	-0.157494363	0.032238501	1.28E-06	0.078547425	chr3	120072950	GSK3B
cg17336761	-0.148590752	0.030481749	1.35E-06	0.078547425	chr1	64879588	JAK1
cg00814751	-0.199519633	0.04096153	1.38E-06	0.078547425	chr5	176645168	EIF4E1B
cg19402463	-0.166898951	0.034296094	1.41E-06	0.078547425	chr9	130110399	GPR107
cg00983583	0.237634645	0.048846878	1.42E-06	0.078547425	chr6	117265991	VGLL2
cg16300586	-0.207028964	0.042815214	1.64E-06	0.081317806	chr13	54989689	Intergenic
cg20931305	-0.203858601	0.042195698	1.67E-06	0.081317806	chr6	16436666	ATXN1
cg12120119	-0.157851638	0.032770632	1.79E-06	0.084031172	chr5	34719190	RAI14
cg18453621	0.172902652	0.035972308	1.88E-06	0.084031172	chr9	126614624	LMX1B
cg10047291	-0.138800183	0.02901527	2.10E-06	0.088160165	chr1	111441337	WDR77
cg05671637	-0.181742216	0.038120114	2.27E-06	0.088160165	chr10	94401390	TBC1D12
cg12802812	-0.154813744	0.032486418	2.30E-06	0.088160165	chr12	120554339	RNF10
cg04870523	0.223869728	0.047010812	2.33E-06	0.088160165	chr3	115512590	Intergenic
cg27260459	-0.17014016	0.035762035	2.39E-06	0.088160165	chr4	83140479	Intergenic
cg16040306	-0.263575432	0.055429803	2.41E-06	0.088160165	chr1	166384639	Intergenic
cg27659440	0.200658803	0.042347357	2.62E-06	0.090629215	chr17	67258128	Intergenic
cg23812637	-0.139073112	0.029359353	2.63E-06	0.090629215	chr1	9946481	NMNAT1
cg05480110	0.277710219	0.058646153	2.65E-06	0.090629215	chr3	195807982	MUC4
cg15631509	-0.160886083	0.034125395	2.93E-06	0.093248119	chr19	17159721	MYO9B
cg16712866	-0.143101747	0.030366322	2.96E-06	0.093248119	chr16	12265439	SNX29
cg21454600	-0.150488442	0.031951461	3.00E-06	0.093248119	chr3	18730570	Intergenic
cg22021539	-0.185247866	0.039374795	3.07E-06	0.093248119	chr7	30279357	Intergenic
cg04661109	-0.167494296	0.035660326	3.19E-06	0.093944309	chr18	7803544	PTPRM
cg03546163	-0.27802643	0.059271229	3.28E-06	0.093944309	chr6	35686585	FKBP5
cg19038989	-0.209561589	0.044746124	3.40E-06	0.093944309	chr8	140045288	TRAPPC9
cg01024069	-0.203605306	0.043504498	3.45E-06	0.093944309	chr14	103692540	KLC1
cg10892749	-0.21675551	0.046360954	3.53E-06	0.093944309	chr14	34324329	Intergenic
cg02674903	-0.180481338	0.038638634	3.60E-06	0.093944309	chr2	201187717	CASP10
cg04416750	0.147002829	0.031473361	3.61E-06	0.093944309	chr3	98901725	DCBLD2
cg11647493	-0.158489501	0.03393987	3.62E-06	0.093944309	chr6	4134250	PECI
cg05138403	-0.162035892	0.034748253	3.74E-06	0.093944309	chr14	93044445	ITPK1
cg27270307	-0.175812281	0.037732851	3.80E-06	0.093944309	chr5	157385435	CYFIP2
cg17272966	-0.19218463	0.041249955	3.81E-06	0.093944309	chr11	100405103	Intergenic
cg22799396	-0.305310363	0.065571169	3.86E-06	0.093944309	chr4	185472274	CCDC110
cg21248060	0.298698009	0.064207355	3.94E-06	0.094073498	chr7	1000320	C7orf50
cg04035713	-0.14888429	0.032043893	4.05E-06	0.094144946	chr2	197514352	MOB4;HSPE1-MOB4
cg06758171	-0.140656712	0.030323556	4.20E-06	0.096230205	chr7	131657792	Intergenic
cg13053408	-0.148260672	0.032036886	4.41E-06	0.096638636	chr3	10104645	C3orf24
cg03525145	-0.165530948	0.035769536	4.41E-06	0.096638636	chr6	159725098	Intergenic
cg12325507	0.258100045	0.055784031	4.43E-06	0.096638636	chr9	72149346	GDA
cg16236766	0.332781843	0.071956017	4.48E-06	0.096638636	chr2	73202202	NOTO
cg24400059	-0.187327052	0.040575464	4.65E-06	0.096869861	chr19	10878454	CARM1
cg09023643	-0.149974121	0.032555083	4.87E-06	0.100186541	chr3	186929141	ST6GAL1
cg08957564	-0.150046485	0.032601042	4.97E-06	0.100909293	chr16	11977956	RUNDC2A
cg03100191	-0.17938995	0.039072054	5.23E-06	0.101521582	chr17	38427727	ARHGAP23
cg17257757	-0.160387243	0.034938482	5.25E-06	0.101521582	chr10	68297547	PBLD
cg02636488	-0.150552281	0.032819872	5.33E-06	0.101521582	chr3	52768643	NEK4
cg22285621	-0.235578371	0.051372341	5.37E-06	0.101521582	chr11	67303850	SSH3
cg07607126	0.134174543	0.029263907	5.39E-06	0.101521582	chr5	159100460	EBF1
cg03689403	-0.142275427	0.031042088	5.43E-06	0.101521582	chr12	89355599	Intergenic
cg25761771	-0.159852177	0.034969452	5.74E-06	0.10540129	chr4	107932795	LOC101929595;CYP2U1
cg19061132	-0.263803243	0.057767002	5.87E-06	0.105787101	chr22	19420074	HIRA
cg23138018	-0.225127656	0.049429403	6.20E-06	0.109112353	chr4	181549404	Intergenic
cg14972613	-0.153930026	0.033809898	6.25E-06	0.109112353	chr12	57716216	OS9
cg12643614	-0.161559203	0.035559352	6.53E-06	0.11098727	chr12	78097390	NAV3
cg13095998	-0.13714066	0.030192848	6.57E-06	0.11098727	chr17	62757729	MARCH10;MIR548W
cg19943000	0.170277379	0.037535595	6.74E-06	0.111755347	chr4	76251506	FAM47E
cg03518512	-0.209884238	0.046299288	6.84E-06	0.111755347	chr2	239190706	HDAC4
cg21409881	0.236247445	0.052129834	6.89E-06	0.111755347	chr20	21514192	NKX2-2
cg11670533	-0.180084036	0.039796703	7.10E-06	0.112272431	chr3	71372797	FOXP1
cg25105657	-0.249701932	0.055212477	7.19E-06	0.112272431	chr3	33884309	Intergenic
cg10790186	-0.177436512	0.039329351	7.56E-06	0.113440498	chr11	77993940	INTS4
cg02648422	-0.112248358	0.024880481	7.56E-06	0.113440498	chr18	4068842	DLGAP1
cg06826671	-0.140619364	0.031198241	7.71E-06	0.114581479	chr8	120815720	Intergenic
cg17840098	-0.13702589	0.030428876	7.86E-06	0.114954977	chr19	46622159	PTGIR
cg13353774	-0.161051707	0.035784254	7.95E-06	0.114954977	chr1	12476476	VPS13D
cg16780501	-0.148587951	0.033015269	7.95E-06	0.114954977	chr12	65539472	LOC100507065
cg02450089	-0.191022437	0.042531301	8.29E-06	0.117789762	chr7	41108135	LINC01449
cg07114422	-0.143160301	0.03189472	8.40E-06	0.118263194	chr1	2251998	SKI
cg20652681	-0.154910562	0.034552244	8.60E-06	0.120021766	chr1	52631599	Intergenic
cg02612385	0.091632666	0.020464686	8.83E-06	0.120869134	chr7	73430223	Intergenic
cg02658990	0.155683789	0.034789813	8.93E-06	0.120869134	chr2	150981977	Intergenic
cg06564875	-0.17624456	0.039479947	9.38E-06	0.120869134	chr5	157926771	Intergenic
cg14475564	-0.244800512	0.054853505	9.44E-06	0.120869134	chr6	13398588	GFOD1
cg19675501	-0.153004309	0.034286455	9.45E-06	0.120869134	chr5	466670	EXOC3
cg11189986	-0.181544747	0.040796626	1.00E-05	0.126467404	chr7	41882665	Intergenic
cg08874888	-0.131144009	0.029509188	1.03E-05	0.12782741	chr5	53090657	ITGA2
cg14169496	-0.126326291	0.028519605	1.10E-05	0.132772018	chr4	36286500	DTHD1
cg03254230	-0.13989962	0.031612703	1.12E-05	0.132932636	chr16	11964143	TNFRSF17
cg08130490	-0.161235257	0.036453506	1.13E-05	0.133380679	chr6	32221780	NOTCH4
cg11421029	-0.132361217	0.02995959	1.16E-05	0.134467352	chr3	141384625	ZBTB38
cg10435924	0.152356727	0.034504311	1.17E-05	0.134952449	chr11	17500528	USH1C
cg06361245	-0.143949729	0.032669709	1.22E-05	0.137264793	chr15	40405245	IVD
cg16347927	-0.163553446	0.037125869	1.22E-05	0.137264793	chr2	190489596	MFSD6
cg13538881	-0.158080182	0.035894668	1.23E-05	0.137264793	chr1	211529737	Intergenic
cg22682201	-0.242238491	0.055005032	1.23E-05	0.137264793	chr6	41053107	APOBEC2
cg06729455	-0.158392047	0.035992605	1.25E-05	0.138319576	chr3	71153025	FOXP1
cg07677794	-0.144773491	0.032916906	1.26E-05	0.138586934	chr2	218710063	TTLL4
cg00260072	-0.148005458	0.033685429	1.29E-05	0.138586934	chr5	65513947	Intergenic
cg11822847	-0.216740802	0.04933269	1.29E-05	0.138586934	chr10	66283164	CTNNA3
cg06553451	-0.159904782	0.036410611	1.30E-05	0.138586934	chr6	38358183	BTBD9
cg11206312	0.162093064	0.036919084	1.31E-05	0.138586934	chr10	101775640	FGF8
cg24417503	-0.158632485	0.036171201	1.34E-05	0.138586934	chr6	136656967	MAP3K5
cg03042633	-0.100325043	0.022888562	1.35E-05	0.138586934	chr1	2251925	SKI
cg20415308	-0.150027056	0.034229999	1.35E-05	0.138586934	chr15	90208536	SEMA4B
cg11381106	-0.164441971	0.03752386	1.36E-05	0.138586934	chr3	185925364	TRA2B
cg04889356	-0.141399936	0.032282768	1.37E-05	0.138586934	chr20	11891912	BTBD3
cg14017077	-0.130191401	0.029780867	1.42E-05	0.138586934	chr12	123273514	CDK2AP1
cg13676199	-0.133669382	0.030583804	1.43E-05	0.138586934	chr15	71511878	THSD4
cg13640670	-0.151815648	0.034736854	1.43E-05	0.138586934	chr1	157524123	FCRL5
cg05921500	-0.150926273	0.034536987	1.43E-05	0.138586934	chr5	124745372	ZNF608
cg23149770	-0.117635886	0.026969222	1.49E-05	0.142385011	chr5	171966561	FBXW11
cg17856495	-0.205656277	0.047169503	1.50E-05	0.142385011	chr12	1582700	FBXL14
cg26991761	-0.196992058	0.045182777	1.50E-05	0.142385011	chr11	67303592	SSH3
cg17521685	-0.128956171	0.029611945	1.53E-05	0.143009363	chr1	229482921	NUP133
cg02609724	-0.121920756	0.028012831	1.55E-05	0.143009363	chr5	140126861	C5orf53
cg12235260	-0.153855072	0.03537049	1.57E-05	0.143009363	chr17	50767690	C17orf73
cg07768103	0.304290778	0.069964217	1.57E-05	0.143009363	chr5	176529342	RNF44
cg02574502	0.251957329	0.057941261	1.58E-05	0.143009363	chr19	53982803	CACNG8
cg03938375	-0.20011689	0.046058628	1.60E-05	0.143377522	chr5	76546727	IQGAP2
cg11679361	-0.123962415	0.028535517	1.61E-05	0.143377522	chr20	18298316	ZNF133
cg22235132	-0.126752146	0.02917782	1.61E-05	0.143377522	chr6	53455056	Intergenic
cg21827294	-0.137557027	0.031688425	1.63E-05	0.143914671	chr12	132842985	CHFR
cg26126052	0.157147961	0.03621294	1.64E-05	0.143914671	chr14	74612787	LTBP2
cg15411736	-0.842850039	0.194533105	1.70E-05	0.148057406	chr12	9734308	CLECL1
cg22191665	-0.151902626	0.035079092	1.71E-05	0.148315512	chr5	128426288	FBN2
cg25167451	-0.151346408	0.034968462	1.73E-05	0.148397691	chr20	38320245	BPI
cg08965464	0.15438242	0.035695704	1.75E-05	0.148907948	chr2	221572264	EPHA4
cg03110120	-0.151288511	0.034983673	1.75E-05	0.148907948	chr9	77751916	GNAQ
cg16904055	-0.181940631	0.042133629	1.80E-05	0.150472186	chr20	31674442	BCL2L1
cg03100884	-0.139551426	0.032329277	1.82E-05	0.150472186	chr1	154559941	UBE2Q1
cg11360920	-0.161290724	0.037435307	1.88E-05	0.150472186	chr1	235100624	Intergenic
cg14304674	-0.251391936	0.058347955	1.88E-05	0.150472186	chr9	88890448	Intergenic
cg26615848	-0.13993081	0.032495756	1.90E-05	0.150472186	chr21	39046725	Intergenic
cg12457101	-0.124661692	0.028962461	1.92E-05	0.150472186	chr2	64748328	Intergenic
cg04893145	-0.143280164	0.033304822	1.94E-05	0.150472186	chr1	26321975	AIM1L
cg13197682	-0.449259234	0.104432506	1.94E-05	0.150472186	chr17	31723023	Intergenic
cg13458659	-0.146578373	0.034086646	1.95E-05	0.150472186	chr9	127093366	RALGPS1;ANGPTL2
cg25916282	0.135189241	0.031450965	1.97E-05	0.150472186	chr2	176159031	Intergenic
cg00383542	-0.137418298	0.031972256	1.97E-05	0.150472186	chr2	11663470	NTSR2
cg17186066	0.15295767	0.035612535	2.00E-05	0.150472186	chr8	79828377	Intergenic
cg27303018	-0.180458511	0.042020301	2.00E-05	0.150472186	chr5	176631726	SNCB;EIF4E1B
cg06648848	-0.153878461	0.035834719	2.00E-05	0.150472186	chr4	168319993	DDX60
cg12122293	-0.176346929	0.041079979	2.02E-05	0.150553209	chr19	9809751	Intergenic
cg01413780	-0.125630225	0.029282718	2.04E-05	0.150914064	chr2	202884792	WDR12
cg04585435	-0.135053931	0.031480264	2.04E-05	0.150914064	chr17	4308647	UBE2G1
cg04037585	-0.167029463	0.038982222	2.09E-05	0.1525945	chr16	56197379	GNAO1
cg05169454	-0.14429461	0.033678634	2.09E-05	0.1525945	chr2	38375768	ATL2
cg19162106	0.15164261	0.035420703	2.12E-05	0.154094843	chr13	91398736	GPC5
cg21323120	-0.21521178	0.050301324	2.15E-05	0.15524745	chr6	160240030	SLC22A2
cg22237345	-0.131588862	0.030817575	2.23E-05	0.159248451	chr13	91203663	Intergenic
cg21282663	-0.255809883	0.059915449	2.23E-05	0.159248451	chr1	220880561	HLX
cg12783691	-0.196868407	0.0461211	2.24E-05	0.159248451	chr19	3245764	CELF5
cg10180650	-0.17496446	0.041010969	2.26E-05	0.159417139	chr20	36334482	Intergenic
cg21105204	-0.173242495	0.040669997	2.33E-05	0.161834245	chr2	8279411	LINC00299
cg24371584	-0.191645563	0.044991243	2.33E-05	0.161834245	chr5	15966446	Intergenic
cg27377749	-0.309919354	0.072789825	2.35E-05	0.161834245	chr7	39565936	C7orf36
cg13711265	-0.167724477	0.039404282	2.36E-05	0.161834245	chr21	37717716	KCNJ6
cg17796820	-0.148834672	0.034971393	2.37E-05	0.161834245	chr4	147787664	ARHGAP10
cg13804534	-0.158706781	0.037315573	2.40E-05	0.16312527	chr7	105368320	SRPK2
cg20431273	-0.164874793	0.038779402	2.41E-05	0.163494171	chr5	139414229	DNAJC18
cg16278658	-0.134900913	0.03178589	2.49E-05	0.1664662	chr3	31876228	OSBPL10
cg24626355	-0.132328095	0.031181207	2.50E-05	0.1664662	chr7	125172087	Intergenic
cg25843010	-0.119339977	0.028122241	2.50E-05	0.1664662	chr7	134630866	Intergenic
cg11338140	-0.118308073	0.027891135	2.52E-05	0.167104943	chr20	32310416	KIF3B
cg09379489	-0.152735451	0.036019291	2.53E-05	0.167148677	chr12	12071425	BCL2L14
cg27615508	-0.117695453	0.027765678	2.55E-05	0.167148677	chr1	155251082	FAM189B
cg06401532	-0.111437566	0.026311273	2.59E-05	0.167958082	chr16	24208686	PRKCB
cg08045902	-0.208056056	0.049137166	2.60E-05	0.167958082	chr19	36604296	ZNF382;ZNF529
cg06064708	-0.465155696	0.109890402	2.62E-05	0.167958082	chr5	73683830	ARHGEF28
cg07590632	0.13980962	0.033052194	2.65E-05	0.167958082	chr5	175478396	SFXN1
cg27640234	-0.163747739	0.038716623	2.66E-05	0.167958082	chr7	223444	FAM20C
cg10923761	-0.140091118	0.033126962	2.66E-05	0.167958082	chr4	98496108	TSPAN5
cg18150018	-0.141747977	0.0335455	2.70E-05	0.167966436	chr17	3740146	ITGAE
cg05629931	-0.131120927	0.031034233	2.71E-05	0.167966436	chr13	112858394	ATP11A
cg07270566	-0.168211296	0.039813923	2.71E-05	0.167966436	chr2	64730577	Intergenic
cg11971852	-0.136187068	0.032289756	2.80E-05	0.170041717	chr2	32453777	BIRC6
cg06138685	-0.148569917	0.035234321	2.81E-05	0.170041717	chr3	32883485	TRIM71
cg21042242	-0.132208077	0.031356197	2.81E-05	0.170041717	chr13	52631455	HNRNPA1L2
cg15854388	-0.111169559	0.026373688	2.83E-05	0.170041717	chr10	125005652	CTBP2
cg22361181	-0.074035316	0.017568259	2.84E-05	0.170073838	chr17	42019721	NKIRAS2
cg13562102	0.222209504	0.052755382	2.86E-05	0.17009976	chr7	6165231	CYTH3
cg00385040	-0.104634602	0.024847697	2.88E-05	0.17009976	chr10	109869570	XPNPEP1
cg27039118	-0.244729911	0.05816118	2.92E-05	0.170619439	chr8	115563674	TRPS1
cg05008570	-0.168201885	0.039974692	2.92E-05	0.170619439	chr6	31162050	TCF19
cg14142550	-0.167211219	0.039741836	2.92E-05	0.170619439	chr22	16749943	Intergenic
cg08901574	-0.168896145	0.040150639	2.93E-05	0.170643139	chr12	91876779	Intergenic
cg21683025	-0.131306378	0.031227366	2.96E-05	0.171286812	chr1	13793333	PRDM2
cg18402516	-0.240907297	0.057364364	3.02E-05	0.174505499	chr19	51123554	SIGLEC9
cg02320464	-0.208642031	0.049704449	3.05E-05	0.174505499	chr9	121196698	RAB14
cg23350744	0.202057781	0.048141102	3.05E-05	0.174505499	chr5	123086402	Intergenic
cg16302570	-0.116810143	0.027838535	3.07E-05	0.17469891	chr3	49166907	CCDC71
cg00363153	-0.133359804	0.031805293	3.11E-05	0.175187538	chr5	138170909	BRD8
cg01446690	-0.323889492	0.077298793	3.15E-05	0.175677491	chr1	229436380	Intergenic
cg20131897	-0.105028213	0.025075585	3.17E-05	0.176168263	chr12	51911547	ACVRL1
cg04835087	-0.240966737	0.05759254	3.23E-05	0.177198714	chr16	11080153	CLEC16A
cg06536724	0.198682252	0.047487266	3.23E-05	0.177198714	chr17	66548299	PRKCA
cg01016102	-0.175230385	0.041909418	3.27E-05	0.177926258	chr7	33107195	RP9
cg02532853	-0.154463225	0.036943771	3.27E-05	0.177926258	chr21	38769831	NCRNA00114
cg17537347	-0.357868824	0.085604527	3.28E-05	0.177926258	chr6	165819652	Intergenic
cg22564534	0.093104053	0.022304079	3.37E-05	0.178203483	chr20	57113820	Intergenic
cg25241040	-0.183836593	0.044047081	3.38E-05	0.178203483	chr9	100098049	INVS;ERP44
cg07906931	-0.199558913	0.047821191	3.39E-05	0.178203483	chr16	84649683	KLHL36
cg03202617	-0.129931779	0.03114563	3.41E-05	0.178203483	chr16	11349781	RMI2
cg10101109	-0.195948909	0.046972422	3.41E-05	0.178203483	chr12	112017450	ERP29
cg04306383	-0.14208255	0.034060712	3.41E-05	0.178203483	chr1	34977894	LOC653160
cg09016212	0.278483845	0.066768851	3.42E-05	0.178203483	chr12	52006855	GRASP
cg10157728	-0.160668608	0.038538987	3.45E-05	0.178203483	chr5	920693	Intergenic
cg19716304	-0.136870875	0.032875386	3.53E-05	0.178203483	chr12	121961851	WDR66
cg08047252	-0.374990939	0.090074366	3.54E-05	0.178203483	chr2	9474095	IAH1
cg07185468	0.109449231	0.026293604	3.54E-05	0.178203483	chr1	28121384	Intergenic
cg22020227	-0.201824706	0.048487967	3.55E-05	0.178203483	chr1	113979152	OLFML3
cg02884775	0.14943172	0.035907475	3.56E-05	0.178203483	chr2	73202204	NOTO
cg02061967	-0.138162217	0.033199685	3.56E-05	0.178203483	chr2	10144196	C2orf48
cg02178684	0.158464018	0.038089027	3.58E-05	0.178203483	chr14	36658465	PAX9
cg26990527	-0.204916278	0.04925567	3.58E-05	0.178203483	chr16	79097629	WWOX
cg20152126	-0.146031225	0.035105197	3.59E-05	0.178203483	chr6	116415398	DSE
cg01796817	-0.141598512	0.034069383	3.64E-05	0.17915692	chr7	138824656	Intergenic
cg22974804	0.11399253	0.027429565	3.65E-05	0.17915692	chr12	105084613	ALDH1L2
cg14842016	0.200748294	0.048306909	3.65E-05	0.17915692	chr13	97018230	Intergenic
cg26641425	-0.145378834	0.034995143	3.67E-05	0.17962413	chr6	37456598	CMTR1
cg02864954	-0.141003729	0.03396111	3.71E-05	0.179859133	chr6	154214418	IPCEF1;OPRM1
cg05642338	-0.129028692	0.03109786	3.75E-05	0.181470087	chr7	90728322	CDK14
cg02757819	-0.141443437	0.034131847	3.84E-05	0.183379287	chr3	172581715	Intergenic
cg06999379	0.143493154	0.034627989	3.84E-05	0.183379287	chr16	86509485	FOXF1
cg19144691	-0.12737553	0.030757083	3.88E-05	0.183908668	chr3	177293581	LINC00501
cg26798185	-0.129421723	0.031263734	3.91E-05	0.184356696	chr12	55987462	RAB5B
cg19591350	-0.125006534	0.030218904	3.96E-05	0.185176268	chr10	73601826	Intergenic
cg04847761	0.164430835	0.039756969	3.97E-05	0.185176268	chr16	87841682	SLC7A5
cg24647804	-0.166961954	0.040436299	4.09E-05	0.188069327	chr5	180324557	GFPT2
cg16427518	-0.176542864	0.042757059	4.09E-05	0.188069327	chr6	14044479	Intergenic
cg23001370	-0.180905764	0.043813715	4.09E-05	0.188069327	chr5	54521242	SNX18
cg12098551	-0.177282619	0.042950121	4.11E-05	0.188541902	chr9	101428644	ALDOB
cg03140543	-0.157736977	0.03822039	4.12E-05	0.188541902	chr6	53229673	Intergenic
cg20856545	0.117521123	0.028493029	4.17E-05	0.18959149	chr13	114151821	Intergenic
cg16930710	-0.145740962	0.035336381	4.17E-05	0.18959149	chr17	43909946	MPP2
cg23542357	-0.151057804	0.036632003	4.18E-05	0.189643305	chr3	167731071	PDCD10
cg04918082	-0.151106875	0.036664385	4.22E-05	0.190427997	chr7	100949543	Intergenic
cg15899239	-0.16700765	0.040535396	4.25E-05	0.190949855	chr11	1863094	LSP1
cg05502645	-0.144090218	0.034996357	4.30E-05	0.192305678	chr19	1971281	CSNK1G2
cg03412153	-0.100705165	0.024468289	4.32E-05	0.192305678	chr10	13097216	Intergenic
cg00262856	-0.118442265	0.028791624	4.36E-05	0.192314651	chr12	54241787	CBX5
cg02132714	-0.28294935	0.068817551	4.40E-05	0.193570776	chr17	48579327	HOXB4
cg17768768	0.28110877	0.068437779	4.48E-05	0.194671118	chr7	2908488	CARD11
cg13393917	-0.127773106	0.031138288	4.56E-05	0.194906354	chr1	113978678	OLFML3
cg05583014	-0.133999834	0.03266504	4.58E-05	0.194906354	chr3	48467619	TREX1
cg01023798	-0.153864056	0.037508233	4.58E-05	0.194906354	chr7	3494325	SDK1
cg01880236	-0.176173093	0.042962767	4.61E-05	0.194937455	chr10	26869627	Intergenic
cg21968996	-0.192082683	0.046845034	4.61E-05	0.194937455	chr12	56606550	BAZ2A
cg12436873	-0.138236322	0.033733813	4.66E-05	0.195778378	chr19	46617776	Intergenic
cg24775474	-0.148432947	0.036226825	4.67E-05	0.195778378	chr3	53047476	SFMBT1
cg23209606	-0.095993539	0.023431164	4.68E-05	0.195778378	chr1	8455869	RERE
cg13383559	-0.116353683	0.028402317	4.69E-05	0.195778378	chr14	22599666	ABHD4
cg11121826	-0.156334542	0.038191799	4.75E-05	0.19661821	chr17	77109874	SEC14L1
cg20699740	-0.1330604	0.032534456	4.82E-05	0.197877909	chr1	54048496	TMEM59
cg06758191	-0.890839871	0.217841263	4.83E-05	0.197877909	chr4	7811260	AFAP1
cg03021496	-0.182958325	0.044754839	4.86E-05	0.1980711	chr6	71287758	OGFRL1
cg16535956	-0.170464792	0.041732494	4.93E-05	0.198984263	chr9	126577617	Intergenic
cg23687603	0.158220215	0.038753529	4.97E-05	0.198984263	chr12	113519943	Intergenic
cg15352782	-0.118876023	0.029137724	5.04E-05	0.199632436	chr14	101840391	PPP2R5C
cg07426848	0.111952163	0.027450088	5.06E-05	0.199632436	chr1	153549235	S100A3
cg18079500	-0.127815428	0.031353306	5.10E-05	0.199632436	chr1	156760881	Intergenic
cg26106590	-0.170638686	0.041858605	5.10E-05	0.199632436	chr7	55573355	VOPP1
cg23599026	-0.085226975	0.020907365	5.10E-05	0.199632436	chr10	100508788	SEC31B
cg23974336	0.092938558	0.022800902	5.11E-05	0.199632436	chr1	13513912	Intergenic
cg04649897	0.18449656	0.045274941	5.13E-05	0.200040175	chr8	23714465	Intergenic
cg09019035	0.162233752	0.03982447	5.16E-05	0.20035789	chr11	1336589	Intergenic
cg05817845	-0.228322058	0.056050676	5.17E-05	0.20035789	chr20	44187585	JPH2
cg07072878	-0.122704279	0.03013766	5.21E-05	0.201239604	chr4	163126838	NAF1
cg23108580	-0.150597082	0.037000034	5.24E-05	0.201239604	chr12	39394165	KIF21A
cg10755961	-0.551435659	0.13550176	5.25E-05	0.201239604	chr19	9674970	ZNF562
cg00252934	-0.117161461	0.028827201	5.37E-05	0.205280526	chr3	36741244	DCLK3
cg03612519	-0.12575149	0.030948451	5.39E-05	0.205412804	chr3	11645173	VGLL4
cg23697925	0.092405227	0.022743221	5.40E-05	0.205412804	chr7	128383971	Intergenic
cg16112565	-0.144375574	0.035540473	5.42E-05	0.205522101	chr7	156958685	NOM1
cg13584000	-0.265101636	0.065285107	5.45E-05	0.206423878	chr20	10468210	SLX4IP
cg25064854	-0.163221213	0.040225037	5.52E-05	0.208025578	chr8	124487538	RNF139
cg22024597	-0.138124129	0.034054174	5.56E-05	0.208315624	chr16	3678366	TRAP1
cg02297591	-0.114976733	0.028349289	5.57E-05	0.208315624	chr11	35807050	TRIM44
cg24868700	-0.13932893	0.034355208	5.57E-05	0.208315624	chr12	92042337	C12orf79
cg06030310	-0.141435858	0.034887906	5.61E-05	0.208315624	chr3	72209965	Intergenic
cg01735398	-0.214040704	0.052809399	5.63E-05	0.208315624	chr17	19003991	SLC5A10;FAM83G
cg00552671	-0.122280562	0.030171008	5.63E-05	0.208315624	chr14	65668432	FUT8
cg08569460	0.103340473	0.025509294	5.68E-05	0.209426552	chr5	150342695	Intergenic
cg27507284	-0.133993945	0.033097142	5.74E-05	0.209770322	chr2	177252262	NFE2L2
cg02972105	-0.122643825	0.03029943	5.76E-05	0.209973884	chr1	85405393	DDAH1
cg14522632	0.153434408	0.03791849	5.79E-05	0.210165809	chr12	24340587	SOX5
cg07304186	-0.141923418	0.035092102	5.84E-05	0.210165809	chr6	38144501	ZFAND3
cg07054247	-0.119808588	0.029630327	5.86E-05	0.210165809	chr6	158785624	EZR
cg00846799	-0.128148885	0.031710013	5.91E-05	0.210165809	chr11	65549074	LTBP3
cg13103903	-0.146499323	0.03625666	5.93E-05	0.210165809	chr3	187946872	Intergenic
cg24803614	-0.295700485	0.073183402	5.93E-05	0.210165809	chr11	61966002	FTH1
cg16305979	-0.117243572	0.02902778	5.97E-05	0.210165809	chr3	190537114	IL1RAP
cg04477962	-0.184098773	0.045600142	6.01E-05	0.210165809	chr12	50923591	METTL7A
cg24112628	-0.242535566	0.060075039	6.01E-05	0.210165809	chr6	149853078	LRP11
cg27529143	-0.126882248	0.031445308	6.07E-05	0.210852836	chr12	123073439	PITPNM2
cg02647998	-0.109856048	0.02724306	6.13E-05	0.211291465	chr3	12159595	TIMP4;SYN2
cg05921913	-0.1210985	0.030038124	6.16E-05	0.211671804	chr14	103332683	EIF5
cg19298990	-0.101069757	0.02507969	6.20E-05	0.212073711	chr4	55548317	CLOCK
cg12690857	-0.119377044	0.029633334	6.24E-05	0.212526703	chr15	50127673	Intergenic
cg18553292	0.146590857	0.036403513	6.28E-05	0.21266808	chr19	3762620	MRPL54;APBA3
cg14459057	-0.1301716	0.032328582	6.29E-05	0.21266808	chr15	65068871	RASL12
cg00082476	-0.110492472	0.027447759	6.31E-05	0.21266808	chr7	129187688	SMO
cg04785421	0.118720038	0.029509649	6.38E-05	0.21266808	chr8	126557746	FAM84B
cg23597271	-0.147654838	0.036716654	6.42E-05	0.21266808	chr2	234753466	Intergenic
cg08378884	-0.135047786	0.033585176	6.43E-05	0.21266808	chr9	99668142	LOC101928438
cg03323397	-0.123218442	0.030650932	6.46E-05	0.21266808	chr6	30551534	GNL1
cg26081339	-0.224911248	0.055948428	6.46E-05	0.21266808	chr4	154391593	DCHS2
cg14324693	0.161500801	0.040180171	6.47E-05	0.21266808	chr19	267601	Intergenic
cg23153607	0.133684023	0.033261617	6.48E-05	0.21266808	chr2	99688777	AFF3
cg05275149	0.177309883	0.044131491	6.52E-05	0.21266808	chr22	45976120	WNT7B
cg22763136	-0.147249195	0.036655135	6.54E-05	0.21266808	chr10	71635242	CDH23
cg26192769	-0.186586596	0.046456385	6.56E-05	0.21266808	chr15	76994234	PSTPIP1
cg25775751	0.123901287	0.030852285	6.57E-05	0.21266808	chr3	52834965	MUSTN1;TMEM110-MUSTN1
cg06674553	-0.489129024	0.121807942	6.58E-05	0.21266808	chr1	64891267	JAK1
cg21237289	-0.115031395	0.028647284	6.58E-05	0.21266808	chr3	58497031	KCTD6
cg03242053	-0.259683745	0.064682063	6.60E-05	0.21266808	chr9	24699245	Intergenic
cg06117696	-0.207703261	0.05174123	6.61E-05	0.21266808	chr5	1755568	Intergenic
cg14423293	0.112660192	0.028073165	6.65E-05	0.21266808	chr8	51044160	Intergenic
cg02821151	-0.116633532	0.0290695	6.67E-05	0.21266808	chr11	115893481	Intergenic
cg19591084	-0.120289448	0.029981596	6.67E-05	0.21266808	chr7	137953483	LOC100130880;CREB3L2
cg04850796	-0.182921498	0.045615442	6.73E-05	0.21266808	chr4	15654334	FBXL5
cg05865834	-0.127628477	0.031832793	6.75E-05	0.21266808	chr17	4224888	ANKFY1
cg05318071	-0.178563051	0.044537228	6.75E-05	0.21266808	chr2	118087699	INSIG2
cg00575448	-0.137238803	0.034239792	6.78E-05	0.21266808	chr2	224646658	Intergenic
cg09577030	0.170650306	0.042577554	6.79E-05	0.21266808	chr1	54485490	Intergenic
cg27459121	-0.189606776	0.04731141	6.80E-05	0.21266808	chr16	1707245	MAPK8IP3
cg04275456	-0.07665822	0.019129457	6.81E-05	0.21266808	chr4	185272421	SNX25
cg11991127	-0.117205184	0.029249398	6.81E-05	0.21266808	chr13	113003659	MCF2L
cg25578609	0.106658847	0.026620645	6.83E-05	0.21266808	chr17	6070745	WSCD1
cg04554381	-0.175605183	0.043832687	6.84E-05	0.21266808	chr7	26369907	SNX10
cg21061321	-0.149274313	0.037264241	6.85E-05	0.21266808	chr1	168499484	Intergenic
cg16131182	0.09056759	0.022610502	6.86E-05	0.21266808	chr17	1616700	SLC43A2
cg18001443	-0.138297727	0.034529112	6.87E-05	0.21266808	chr5	173901842	CPEB4
cg07768696	0.091970543	0.022965603	6.88E-05	0.21266808	chr17	57599320	MSI2
cg06650861	-0.168382125	0.042064367	6.93E-05	0.213140546	chr4	168317774	DDX60
cg14946818	-0.13472954	0.033666668	6.96E-05	0.213290857	chr16	19899035	Intergenic
cg20283235	-0.074413405	0.01859981	6.99E-05	0.213859244	chr16	50373313	Intergenic
cg00577578	-0.252737149	0.063203806	7.05E-05	0.214393139	chr1	155227900	GBAP1
cg09803494	-0.205419005	0.051375742	7.06E-05	0.214393139	chr8	115563406	TRPS1
cg25730670	-0.147382233	0.036861044	7.07E-05	0.214393139	chr7	128251312	LEP
cg23261712	-0.123154548	0.030817855	7.13E-05	0.214602638	chr6	24408764	MRS2
cg09578643	-0.136926863	0.034268963	7.14E-05	0.214602638	chr6	33125024	HLA-DPB2
cg14548611	-0.123206208	0.030838653	7.16E-05	0.214602638	chr19	15256247	BRD4
cg25793978	-0.213663014	0.053503144	7.21E-05	0.214602638	chr16	69901177	WWP2
cg03503980	-0.110253469	0.027609777	7.21E-05	0.214602638	chr9	14850344	FREM1
cg27600413	-0.139900872	0.035035416	7.22E-05	0.214602638	chr2	156589943	Intergenic
cg00173014	-0.227679866	0.057019932	7.22E-05	0.214602638	chr1	210916834	KCNH1
cg00321911	-0.19637991	0.049193912	7.25E-05	0.214602638	chr1	111126701	DRAM2
cg24242823	0.236580796	0.059283765	7.29E-05	0.214602638	chr7	24284055	NPY
cg26024682	-0.178954846	0.044851176	7.31E-05	0.214602638	chr11	43559557	MIR670
cg22517527	-0.158568542	0.039778939	7.43E-05	0.215876399	chr21	46637054	PRMT2
cg19972273	-0.14187887	0.035594261	7.43E-05	0.215876399	chr7	128954139	Intergenic
cg22631092	-0.103936103	0.026083069	7.47E-05	0.215876399	chr15	101120626	Intergenic
cg14681055	0.186506082	0.04680495	7.47E-05	0.215876399	chr10	102241503	PITX3
cg05114861	-0.133134091	0.033416366	7.49E-05	0.215876399	chr3	15324526	SH3BP5
cg27419618	-0.18313573	0.045983175	7.54E-05	0.21601875	chr3	71131707	FOXP1
cg19515186	-0.116065858	0.029157401	7.60E-05	0.216908758	chr2	73251420	CCT7
cg23820245	0.194325498	0.048853789	7.69E-05	0.217756923	chr1	83900698	MIR548AP;TTLL7
cg15463714	-0.157288527	0.039553352	7.73E-05	0.217756923	chr21	43879417	AGPAT3
cg12723809	0.149752858	0.0376633	7.74E-05	0.217756923	chr4	86891912	C4orf36
cg10593470	-0.122763842	0.030877955	7.75E-05	0.217756923	chr8	97268262	LOC101927066
cg17650420	-0.117020902	0.029437916	7.77E-05	0.217756923	chr4	89129746	Intergenic
cg00369658	0.08284921	0.020842944	7.78E-05	0.217756923	chr11	57597614	SERPING1
cg04568981	-0.162619837	0.040916613	7.80E-05	0.217756923	chr1	52660177	Intergenic
cg13945729	-0.20092766	0.050571433	7.84E-05	0.217756923	chr6	148550783	SASH1
cg04554928	0.123289652	0.031035449	7.86E-05	0.217756923	chr6	30172453	TRIM15
cg08310466	-0.155759599	0.039212457	7.87E-05	0.217756923	chr3	36740842	DCLK3
cg18338317	0.151263252	0.038080524	7.87E-05	0.217756923	chr20	25220959	ENTPD6
cg13040610	-0.148804317	0.0374861	7.95E-05	0.218781382	chr20	34557343	MAP1LC3A
cg10953331	-0.134460788	0.033879397	7.98E-05	0.218781382	chr22	20745088	PI4KA
cg13437293	-0.173953671	0.043833997	7.99E-05	0.218781382	chr16	88858390	GALNS;TRAPPC2L
cg11784002	-0.137617914	0.034684317	8.01E-05	0.218781382	chr22	30349181	SF3A1
cg01713406	-0.208048421	0.052448558	8.05E-05	0.218781382	chr2	168044732	STK39
cg18226272	-0.227908016	0.057459261	8.06E-05	0.218781382	chr5	91636380	Intergenic
cg14294096	-0.079072054	0.019943367	8.11E-05	0.218781382	chr11	43559567	MIR670
cg16989163	-0.175683804	0.044311451	8.11E-05	0.218781382	chr4	102353955	Intergenic
cg01919842	-0.161658651	0.040775106	8.11E-05	0.218781382	chr11	96343750	MAML2
cg24650785	0.171315433	0.043211331	8.12E-05	0.218781382	chr11	27720368	BDNF
cg22213449	-0.113809163	0.028707788	8.12E-05	0.218781382	chr7	22812715	TOMM7
cg07372700	-0.150489782	0.037972283	8.16E-05	0.219314026	chr15	30989195	MTMR10
cg13240285	0.104412335	0.026346863	8.17E-05	0.219314026	chr11	46701087	ZNF408;ARHGAP1
cg05557209	0.208377989	0.052627849	8.29E-05	0.220442783	chr4	148445760	Intergenic
cg01665163	0.14941454	0.037739362	8.30E-05	0.220442783	chr17	21171080	DHRS7B
cg05389014	0.237438538	0.059989071	8.34E-05	0.220442783	chr6	116561916	Intergenic
cg20751430	-0.284960418	0.071997017	8.34E-05	0.220442783	chr6	111760053	FYN
cg24384713	-0.303609289	0.076739782	8.40E-05	0.220442783	chr2	10073185	CYS1
cg05672797	-0.12916128	0.032662181	8.46E-05	0.220442783	chr14	74711678	FCF1;AREL1
cg06146795	-0.130437092	0.032985065	8.46E-05	0.220442783	chr7	129865525	UBE2H
cg18412227	-0.082880732	0.020963205	8.49E-05	0.220442783	chr16	1655791	CRAMP1L
cg26870192	-0.099850561	0.025256904	8.50E-05	0.220442783	chr6	136920923	SLC35D3
cg27222267	-0.139581562	0.035308663	8.50E-05	0.220442783	chr22	37917998	MICALL1
cg04561349	-0.17114059	0.043298518	8.53E-05	0.220442783	chr3	23809866	UBE2E1
cg08148209	0.135624505	0.034313493	8.53E-05	0.220442783	chr11	125164419	PKNOX2
cg18224143	-0.135162233	0.03420015	8.54E-05	0.220464399	chr1	150837505	ARNT
cg05930631	-0.145041058	0.036704415	8.56E-05	0.220558709	chr3	33372283	FBXL2
cg06438435	-0.121263543	0.030704515	8.64E-05	0.221728757	chr2	73262603	FBXO41
cg04193848	-0.156220356	0.039560034	8.65E-05	0.221728757	chr14	69287374	GALNT16
cg02060460	-0.195814437	0.049589151	8.66E-05	0.221728757	chr17	82206260	CCDC57
cg05937046	-0.124835703	0.031626373	8.71E-05	0.222058506	chr14	77122516	Intergenic
cg05998295	-0.225115691	0.057051258	8.76E-05	0.222200714	chr8	21918252	XPO7
cg23885108	0.231107498	0.058575747	8.78E-05	0.222200714	chr17	39599496	Intergenic
cg15458844	-0.100229222	0.025404485	8.78E-05	0.222200714	chr2	195531819	Intergenic
cg13416579	-0.113418375	0.028750161	8.79E-05	0.222200714	chr12	94254350	PLXNC1
cg25384333	-0.139611844	0.03539645	8.82E-05	0.222200714	chr1	178724459	RALGPS2
cg24546545	0.195708974	0.04962667	8.84E-05	0.222200714	chr4	108763148	ETNPPL
cg23020857	-0.149089839	0.037808264	8.85E-05	0.222200714	chr14	54513339	CGRRF1
cg24278191	-0.147447508	0.037403105	8.90E-05	0.222200714	chr17	16069285	NCOR1
cg23021796	-0.198320673	0.050322396	8.94E-05	0.222200714	chr5	98933689	Intergenic
cg19690031	-0.298644292	0.075785709	8.95E-05	0.222200714	chr7	82109447	CACNA2D1
cg22975318	-0.28783503	0.073048349	8.96E-05	0.222200714	chr2	84297850	Intergenic
cg21919047	-0.2350736	0.059690176	9.04E-05	0.222200714	chr1	220881069	HLX-AS1;HLX
cg14363992	0.180150279	0.045750703	9.06E-05	0.222200714	chr6	27808571	HIST1H2AI;HIST1H3H;HIST1H2BL
cg07519426	-0.730071999	0.185411515	9.06E-05	0.222200714	chr16	872131	LMF1
cg09908934	-0.13754614	0.034932315	9.07E-05	0.222200714	chr3	32703659	CNOT10
cg27110206	-0.155154762	0.039416631	9.11E-05	0.222974284	chr12	54356491	Intergenic
cg08577982	-0.138662796	0.035234402	9.14E-05	0.22305734	chr15	90620960	CRTC3;CRTC3-AS1
cg26802691	0.124174464	0.03156059	9.18E-05	0.223251715	chr10	113803500	Intergenic
cg15259864	0.126494573	0.032163565	9.24E-05	0.224055066	chr10	6580331	PRKCQ
cg15867939	0.17149634	0.043616557	9.28E-05	0.224578075	chr3	141051680	SPSB4
cg09657446	-0.116837005	0.029730249	9.35E-05	0.22558888	chr9	127947908	FAM102A
cg06741528	-0.12905462	0.032849168	9.40E-05	0.22558888	chr16	1673716	CRAMP1L
cg01912955	0.131544269	0.033503303	9.49E-05	0.22558888	chr6	100458506	SIM1
cg03798942	-0.149230306	0.038009956	9.50E-05	0.22558888	chr11	128697062	FLI1
cg10328649	-0.166113476	0.0423326	9.58E-05	0.22558888	chr12	10190833	TMEM52B
cg00561610	-0.146832942	0.037419914	9.58E-05	0.22558888	chr3	52446236	SEMA3G
cg14976660	-0.241046378	0.061438245	9.60E-05	0.22558888	chr14	104978727	AHNAK2
cg11497372	0.187571465	0.04783454	9.69E-05	0.22558888	chr6	27545312	Intergenic
cg22812874	-0.132109172	0.03369403	9.70E-05	0.22558888	chr7	151175804	ASB10
cg05400385	-0.156125951	0.039819921	9.70E-05	0.22558888	chr2	42116402	Intergenic
cg24824917	-0.131483846	0.033535	9.70E-05	0.22558888	chr19	1101716	Intergenic
cg18954279	-0.127451875	0.032511796	9.73E-05	0.22558888	chr2	159468055	BAZ2B
cg23747839	0.192885399	0.049209954	9.75E-05	0.22558888	chr1	89056300	GBP1
cg21489964	-0.217914241	0.055613921	9.80E-05	0.22558888	chr13	113351634	GRTP1-AS1;GRTP1
cg03571927	0.129514087	0.033057437	9.82E-05	0.22558888	chr7	90118923	DPY19L2P4
cg10350274	-0.131325858	0.033524719	9.84E-05	0.22558888	chr13	75538843	COMMD6
cg07687462	-0.14029736	0.035816267	9.85E-05	0.22558888	chr1	82985051	LINC01361
cg03169556	-0.1736279	0.044331189	9.87E-05	0.22558888	chr15	63255175	RAB8B
cg11427880	0.157480298	0.040208426	9.87E-05	0.22558888	chr8	22808896	PEBP4
cg14819504	0.091163396	0.023276794	9.87E-05	0.22558888	chr2	159904901	LY75
cg23373160	-0.11797221	0.030136288	9.95E-05	0.22558888	chr10	132347794	LRRC27
cg02058818	-0.182157291	0.046552888	0.000100193	0.22558888	chr17	67043171	CACNG1
cg04462627	0.113079318	0.028901663	0.000100338	0.22558888	chr16	57985218	TEPP
cg13661623	-0.132166265	0.033785565	0.000100598	0.22558888	chr12	6677710	ZNF384
cg01413501	-0.085300782	0.021812507	0.00010112	0.22558888	chr4	131722769	Intergenic
cg22603405	-0.115755572	0.029602264	0.000101233	0.22558888	chr2	217797907	Intergenic
cg07848636	-0.235998094	0.060367682	0.00010165	0.22558888	chr7	156962351	NOM1
cg13149583	-0.121528116	0.031090204	0.000101839	0.22558888	chr2	62787442	EHBP1
cg12591323	-0.121656192	0.031124677	0.000101927	0.22558888	chr2	216413885	SMARCAL1
cg22265430	-0.12956591	0.033154646	0.000102236	0.22558888	chr3	30354713	Intergenic
cg13198014	-0.133929515	0.034277334	0.000102523	0.22558888	chr11	129458452	Intergenic
cg20459744	-0.165498677	0.04235957	0.000102622	0.22558888	chr14	39426701	FBXO33
cg12873037	-0.142637024	0.036508211	0.000102626	0.22558888	chr17	81231568	C17orf56
cg16158396	-0.157075594	0.040205088	0.000102679	0.22558888	chr6	109465888	MICAL1;ZBTB24
cg14949082	-0.122796786	0.031437074	0.000102989	0.22558888	chr6	14975310	Intergenic
cg16666495	-0.164911566	0.042219585	0.000103018	0.22558888	chr10	28408259	Intergenic
cg08595806	-0.142977604	0.036604288	0.000103035	0.22558888	chr6	160091431	IGF2R
cg21553656	-0.122320647	0.031320676	0.000103275	0.22558888	chr3	49531945	DAG1
cg24083817	0.140936579	0.036088512	0.000103327	0.22558888	chr19	48713997	MAMSTR
cg10624914	-0.196528748	0.050366289	0.000104721	0.226775113	chr13	113449161	ADPRHL1
cg06216732	0.161302356	0.041343542	0.000104923	0.226775113	chr3	51391105	RBM15B
cg10679106	-0.158360363	0.040595476	0.000105168	0.226775113	chr1	18947252	IFFO2
cg06889971	-0.276127828	0.070787263	0.000105221	0.226775113	chr5	77088231	LOC728723;ZBED3
cg18565856	-0.106664139	0.027351025	0.000105642	0.226775113	chr17	17940723	TOM1L2
cg05613254	-0.108350094	0.027783891	0.000105675	0.226775113	chr2	237084635	COPS8
cg02522978	-0.1480979	0.038000574	0.000106744	0.226775113	chr4	110520282	ENPEP
cg14151082	-0.14893175	0.038215283	0.000106777	0.226775113	chr9	96817347	ZNF782
cg25964728	-0.192724529	0.049459737	0.000107029	0.226775113	chr3	136820485	TMEM22
cg19064792	-0.131123813	0.033654125	0.000107192	0.226775113	chr17	46179734	KANSL1
cg21979010	-0.288677896	0.074094727	0.000107258	0.226775113	chr8	72731665	LOC101926908;KCNB2
cg19453181	0.159730527	0.040999809	0.000107336	0.226775113	chr15	47718804	SEMA6D
cg03148562	0.145258918	0.037288392	0.00010748	0.226775113	chr19	33778305	Intergenic
cg16768340	-0.142575482	0.036599834	0.000107493	0.226775113	chr1	180962667	Intergenic
cg16958411	-0.124232137	0.031895572	0.000107735	0.226775113	chr1	205298246	Intergenic
cg10717408	-0.151000753	0.038773481	0.000107966	0.226775113	chr1	229436014	Intergenic
cg03450829	0.081076579	0.020819549	0.000108046	0.226775113	chr11	1751237	HCCA2
cg05583681	-0.180410019	0.046331775	0.000108211	0.226775113	chr16	84145495	HSDL1;LRRC50
cg08344946	-0.12230777	0.031419128	0.000108689	0.226784599	chr17	81574662	NPLOC4
cg08162224	-0.126319521	0.032450285	0.00010872	0.226784599	chr1	241641118	OPN3
cg27610536	-0.214805767	0.05518982	0.000108976	0.226897076	chr1	95655528	Intergenic
cg26005761	0.342901905	0.088135584	0.000109641	0.227986077	chr4	109302095	COL25A1
cg12613383	-0.117865441	0.030304182	0.000110176	0.228248466	chr1	242525378	PLD5
cg21266698	-0.234218268	0.060220089	0.000110194	0.228248466	chr1	175161047	KIAA0040
cg25632300	0.140611572	0.036172176	0.000111124	0.229277291	chr5	175478614	SFXN1
cg11002851	0.103021778	0.026507115	0.000111445	0.229277291	chr4	37454106	C4orf19
cg19566395	-0.131956417	0.033952532	0.000111478	0.229277291	chr8	104353747	DCSTAMP
cg25635505	-0.092764228	0.02387013	0.000111609	0.229277291	chr7	101958238	CUX1
cg23536830	-0.123185262	0.031717659	0.000112692	0.230496936	chr15	90619643	CRTC3
cg25490551	-0.150384589	0.038744899	0.000113788	0.230496936	chr12	22256114	ST8SIA1
cg14498592	0.164460364	0.042380427	0.000114169	0.230496936	chr20	63461148	KCNQ2
cg21910416	-0.121500758	0.031311827	0.000114273	0.230496936	chr5	126846833	Intergenic
cg10216814	-0.129675622	0.03342114	0.00011441	0.230496936	chr9	127898556	ST6GALNAC6
cg22586275	-0.129369433	0.033352482	0.000114961	0.230496936	chr4	152178675	Intergenic
cg05971668	-0.140467584	0.036217023	0.000115127	0.230496936	chr9	136239583	QSOX2
cg10998587	-0.263091895	0.067834625	0.000115157	0.230496936	chr8	115502597	TRPS1
cg05165580	0.166226574	0.042863359	0.00011533	0.230496936	chr16	75623438	ADAT1
cg17735079	-0.101547783	0.026186508	0.000115419	0.230496936	chr22	37754688	TRIOBP
cg20739504	-0.15231438	0.039279178	0.000115478	0.230496936	chr2	63667323	Intergenic
cg12028696	0.117851842	0.030392113	0.000115491	0.230496936	chr1	16119616	Intergenic
cg04509048	-0.124909611	0.03221338	0.000115557	0.230496936	chr11	67207583	KDM2A
cg06376161	-0.103716376	0.026757026	0.000116181	0.230496936	chr17	44222483	Intergenic
cg15350780	-0.212579244	0.054843458	0.000116237	0.230496936	chr18	9105578	NDUFV2
cg02384897	-0.098508372	0.02541681	0.00011642	0.230496936	chr22	29818229	ASCC2
cg02115865	-0.200910196	0.051838843	0.000116443	0.230496936	chr12	62259003	USP15;MIR6125
cg17316947	-0.215942781	0.055719915	0.00011652	0.230496936	chr1	47332796	CMPK1
cg14514120	-0.108422761	0.027979672	0.000116731	0.230496936	chr12	64407843	XPOT
cg14052038	-0.138063212	0.035638821	0.000117247	0.230496936	chr2	206822818	Intergenic
cg10904748	-0.114995288	0.029685791	0.000117345	0.230496936	chr15	66329008	DIS3L
cg19782059	-0.098130636	0.025334877	0.000117537	0.230496936	chr12	123283183	Intergenic
cg24284527	-0.207093174	0.053468398	0.000117609	0.230496936	chr4	151909147	Intergenic
cg01410453	-0.165474325	0.042726948	0.000117778	0.230496936	chr2	74526230	DQX1
cg26156565	-0.198655743	0.051295132	0.000117793	0.230496936	chr3	169431626	MECOM
cg17766219	-0.14410916	0.037228766	0.000118691	0.230682146	chr3	188978347	Intergenic
cg24291389	-0.111714426	0.028866936	0.000119135	0.230682146	chr16	10736997	Intergenic
cg10355837	0.135365821	0.03499136	0.00011982	0.230682146	chr17	66965323	CACNG4
cg09289684	-0.098830144	0.025549754	0.000120015	0.230682146	chr6	89966664	BACH2
cg06948190	0.144323925	0.037316465	0.000120294	0.230682146	chr6	35303178	DEF6
cg00969153	-0.109070077	0.028201392	0.000120306	0.230682146	chr22	31488277	EIF4ENIF1
cg18682087	0.193892397	0.050135677	0.000120397	0.230682146	chr16	71358691	CALB2
cg03311252	0.105809542	0.02736049	0.000120453	0.230682146	chr11	67441883	CORO1B
cg03208902	0.142345488	0.036809033	0.000120503	0.230682146	chr16	3215466	OR1F2P
cg02546381	-0.112789729	0.029167227	0.000120567	0.230682146	chr20	35395152	UQCC1
cg13689386	-0.16845388	0.043563725	0.000120662	0.230682146	chr6	46138055	ENPP4
cg18999185	-0.156174883	0.040392748	0.000120854	0.230682146	chr4	8384470	ACOX3
cg10258451	-0.126040389	0.032601476	0.000121007	0.230682146	chr10	75000512	KAT6B
cg07611258	-0.364508815	0.094289741	0.000121131	0.230682146	chr8	143414179	Intergenic
cg24813562	0.301994157	0.078129464	0.000121391	0.230682146	chr5	37836929	GDNF
cg14107644	0.180195071	0.046625583	0.000121673	0.230682146	chr7	124033335	TMEM229A
cg14166395	0.150861921	0.039035984	0.000121691	0.230682146	chr21	41420588	MX1
cg12979590	-0.139238044	0.036039703	0.00012229	0.230682146	chr11	47532854	CUGBP1
cg25130567	-0.139020389	0.035990244	0.000122653	0.230974311	chr3	149717214	Intergenic
cg07466341	0.184899823	0.047879552	0.000123123	0.230974311	chr6	7915730	BLOC1S5-TXNDC5
cg14804706	0.191218177	0.049520507	0.000123309	0.230974311	chr11	2395518	CD81
cg03639603	0.153664648	0.039802988	0.000123686	0.231096768	chr6	27838455	HIST1H2BN;HIST1H2AK
cg12672270	-0.135741966	0.035165329	0.000123945	0.231096768	chr21	35053371	Intergenic
cg16631495	-0.137103138	0.035520255	0.00012407	0.231096768	chr2	43881776	Intergenic
cg10056325	-0.108815394	0.028195261	0.000124322	0.231096768	chr14	73727766	ELMSAN1
cg22258892	-0.2376574	0.061581548	0.000124382	0.231096768	chr17	79046232	C1QTNF1
cg17511070	0.147892989	0.038331384	0.000124859	0.231384747	chr2	43021660	Intergenic
cg04309595	-0.141482318	0.036691155	0.000125984	0.231726143	chr6	52552065	TRAM2
cg14864167	-0.243430399	0.063142581	0.00012638	0.231726143	chr8	65838946	PDE7A
cg10686865	-0.108725468	0.028204245	0.00012654	0.231726143	chr12	110486694	FAM216A
cg11657970	0.096539414	0.025043616	0.000126581	0.231726143	chr5	149141511	ABLIM3
cg15574574	-0.124407419	0.032275653	0.000126745	0.231726143	chr16	28201403	XPO6
cg19408207	-0.167259096	0.043393587	0.000126777	0.231726143	chr3	179037408	ZMAT3
cg18644675	-0.206246921	0.053511543	0.000126886	0.231726143	chr10	91633270	PPP1R3C
cg14046414	-0.132369267	0.034348439	0.000127155	0.231909975	chr9	113568290	RGS3
cg12345706	-0.178297386	0.046270767	0.000127345	0.231909975	chr1	145893549	ITGA10;NBPF20;NBPF10
cg13057559	-0.133433124	0.034636201	0.000127819	0.231909975	chr3	71131263	FOXP1
cg16173736	0.119476149	0.03101464	0.000127905	0.231909975	chr12	15221642	RERG
cg04661457	-0.212872182	0.055271497	0.000128361	0.232044979	chr12	92137776	Intergenic
cg07628784	-0.20173013	0.052398115	0.000129087	0.232497983	chr7	7761954	UMAD1
cg24826115	-0.132124573	0.03432032	0.000129191	0.232497983	chr1	11663489	FBXO6
cg05836965	0.144994077	0.03766822	0.000129453	0.232503002	chr14	32933861	Intergenic
cg11997708	0.139578395	0.036261834	0.000129484	0.232503002	chr13	114162378	Intergenic
cg06315887	-0.113231481	0.029424135	0.000129966	0.232824953	chr6	107152314	Intergenic
cg05961212	-0.094207895	0.024480805	0.000129974	0.232824953	chr3	119579347	ADPRH
cg05923476	-0.143736427	0.03735357	0.000130098	0.232824953	chr5	7392254	Intergenic
cg10110953	0.15119947	0.039298086	0.000130355	0.233025902	chr20	32277959	KIF3B
cg13363486	-0.121797111	0.031663575	0.000130826	0.233088323	chr4	184584280	LVCAT8
cg00163727	-0.268214479	0.0697466	0.000131372	0.233630913	chr6	98541898	Intergenic
cg08863939	-0.114747824	0.029841085	0.000131509	0.233630913	chr2	171211042	TLK1
cg08899731	-0.107205915	0.027881326	0.000131623	0.233630913	chr1	51814655	NRD1
cg20505332	-0.135301006	0.035190973	0.000131788	0.233630913	chr3	23389129	UBE2E2;MIR548AC
cg12694819	-0.14229648	0.037016158	0.0001321	0.233801903	chr5	33460979	TARS
cg20232747	-0.124257438	0.032329166	0.00013245	0.233883747	chr4	38930651	FAM114A1
cg26328687	-0.162834158	0.04237309	0.00013279	0.233883747	chr11	96343629	MAML2
cg13054358	-0.154368407	0.040182304	0.000133409	0.234566818	chr11	10317538	Intergenic
cg17266515	-0.498234265	0.129732292	0.000134061	0.234789757	chr2	233718615	UGT1A10;UGT1A6;UGT1A8;UGT1A9;UGT1A4;UGT1A7;UGT1A5
cg15549973	-0.095616825	0.024900789	0.000134365	0.234789757	chr1	159853896	C1orf204
cg16036820	-0.121312717	0.031600381	0.000134874	0.234789757	chr6	11344433	NEDD9
cg11830986	-0.164751044	0.042917615	0.000134976	0.234789757	chr11	132448447	OPCML
cg18941851	-0.125549814	0.032707675	0.0001351	0.234789757	chr6	139258130	TXLNB
cg22499219	-0.130527561	0.034008605	0.000135353	0.234789757	chr2	8036939	LINC00299
cg05380846	-0.130687095	0.03405362	0.000135563	0.234789757	chr1	19626894	C1orf151
cg15598662	0.171974299	0.044823727	0.000136107	0.235188641	chr11	61815417	MIR1908;FADS1
cg25699034	-0.149984109	0.039095501	0.000136285	0.235242872	chr17	76725741	C17orf95;JMJD6
cg21075378	-0.137063431	0.03573488	0.000136713	0.235399473	chr18	46915912	PIAS2
cg01199327	0.258801651	0.067478166	0.000136836	0.235399473	chr11	44605199	CD82
cg05989782	-0.111415065	0.029052234	0.000137026	0.235399473	chr22	44655467	Intergenic
cg11308203	0.143045777	0.037301582	0.000137106	0.235399473	chr19	22513622	Intergenic
cg12306576	-0.237311177	0.061887279	0.000137255	0.235399473	chr9	36758051	Intergenic
cg26363021	-0.249757437	0.065135379	0.000137329	0.235399473	chr11	116880369	SIK3
cg24255896	0.174240848	0.045443281	0.000137432	0.235399473	chr4	108763136	AGXT2L1
cg21535253	0.263306505	0.068698956	0.00013825	0.23558858	chr19	12647601	MAN2B1
cg26820999	0.13034828	0.034014838	0.000138612	0.235711745	chr5	6274734	Intergenic
cg18473379	-0.160086739	0.041781367	0.000138925	0.235729784	chr14	103560955	BAG5
cg15359299	-0.219717971	0.057359955	0.000139492	0.235729784	chr8	139102840	Intergenic
cg17747781	0.088934551	0.023219335	0.000139668	0.235729784	chr8	142302136	TSNARE1
cg26619579	-0.128194384	0.033472131	0.00013984	0.235729784	chr1	155656041	Intergenic
cg06186301	0.11945994	0.031193052	0.000139945	0.235729784	chr13	91398526	GPC5
cg09517126	-0.134427217	0.035117324	0.000140923	0.236524596	chr10	69327550	HK1
cg18707141	0.134258712	0.035073495	0.000140934	0.236524596	chr12	69355162	Intergenic
cg05905155	-0.19633478	0.051298135	0.00014127	0.236524596	chr16	30802803	Intergenic
cg09238999	-0.148788235	0.038875783	0.0001413	0.236524596	chr5	126477710	GRAMD3
cg21540035	-0.12088448	0.031597667	0.000142164	0.237227848	chr7	100015091	ZKSCAN1
cg05036609	-0.135281117	0.035375481	0.000143066	0.237990949	chr5	151753868	ATOX1
cg12757816	-0.132563009	0.034676454	0.000143804	0.238443791	chr2	10529830	Intergenic
cg23227889	-0.164792838	0.043109114	0.000143897	0.238443791	chr6	56541165	RNU6-71P;DST
cg00181497	-0.142755007	0.037345173	0.000143959	0.238443791	chr14	71355488	Intergenic
cg24460301	0.117189346	0.030657648	0.000143997	0.238443791	chr1	109466615	SYPL2
cg00340349	-0.213823363	0.055950385	0.000144488	0.238870556	chr9	127787960	CDK9
cg18062555	-0.135520045	0.035465288	0.000144751	0.239059104	chr3	108381808	MYH15
cg17269168	-0.124843797	0.032686149	0.000145749	0.239182004	chr14	92641259	RIN3
cg01595951	-0.162334467	0.042503871	0.000145856	0.239182004	chr5	55538826	Intergenic
cg07989489	-0.15552668	0.040729638	0.000146304	0.239182004	chr16	24286670	CACNG3
cg04324336	-0.139286037	0.036482319	0.000146658	0.239182004	chr15	60649069	RORA
cg09568092	-0.096747585	0.025343299	0.000146904	0.239182004	chr2	96493335	Intergenic
cg08673716	0.153528385	0.040223019	0.000147227	0.239407829	chr3	14811397	Intergenic
cg00186842	-0.106050751	0.027785822	0.000147348	0.239407829	chr1	40660227	RIMS3
cg05720939	-0.188798085	0.049471554	0.000147597	0.239570219	chr12	129208461	LOC101927735;TMEM132D
cg18188235	-0.19797277	0.051884745	0.00014799	0.239627696	chr2	33293190	LTBP1
cg15166060	-0.172530978	0.045231176	0.000148696	0.239627696	chr16	11355609	Intergenic
cg07195492	-0.164467292	0.043117884	0.000148751	0.239627696	chr1	88984577	CCBL2;RBMXL1
cg21448875	-0.214896171	0.056344911	0.000148982	0.239627696	chr7	44064984	PGAM2
cg03565280	-0.243692705	0.06390969	0.000149492	0.239627696	chr5	168328236	WWC1
cg04770238	0.141739215	0.037174824	0.000149672	0.239627696	chr17	78600539	Intergenic
cg03189237	-0.140498134	0.036853442	0.000149926	0.239627696	chr8	144312341	HSF1
cg25744274	-0.143496773	0.037640764	0.000149972	0.239627696	chr2	232015587	DIS3L2
cg04292938	-0.309098087	0.081082124	0.000150037	0.239627696	chr6	143517547	Intergenic
cg07273313	-0.271176298	0.07114791	0.000150463	0.239627696	chr8	128577370	Intergenic
cg10074441	-0.164450963	0.043147664	0.000150518	0.239627696	chr10	30806181	Intergenic
cg25007511	-0.20330405	0.053350232	0.000150882	0.239627696	chr11	109123776	Intergenic
cg01066431	-0.216587968	0.05684166	0.000151103	0.239627696	chr10	47554163	LOC642826
cg09439467	0.151335187	0.039724205	0.000151539	0.239627696	chr1	61050024	Intergenic
cg16086956	-0.09838708	0.025826084	0.000151566	0.239627696	chr3	152151567	Intergenic
cg14458731	-0.139459765	0.036610231	0.00015174	0.239627696	chr9	128321275	COQ4;TRUB2
cg21173790	-0.134740759	0.035372473	0.000151808	0.239627696	chr6	491183	EXOC2
cg13388635	-0.127037478	0.033353148	0.000152012	0.239676658	chr2	68391217	PLEK
cg11189660	-0.146313841	0.038420337	0.000152386	0.239676658	chr5	111280673	CAMK4
cg03001463	0.135412417	0.035562564	0.000152697	0.239676658	chr2	199458554	SATB2
cg00031187	-0.132820365	0.034888757	0.000153155	0.23981523	chr12	31370062	Intergenic
cg05256490	-0.286486625	0.075257993	0.000153301	0.23981523	chr2	74416617	C2orf81
cg06940405	-0.128212403	0.03368168	0.000153383	0.23981523	chr15	51060685	TNFAIP8L3
cg13476830	-0.129979247	0.034157445	0.000154171	0.240289183	chr16	22071405	C16orf52
cg06280753	-0.287416695	0.0755502	0.000154772	0.240842331	chr15	86554731	AGBL1
cg05445221	0.089165316	0.023443534	0.000155328	0.240842331	chr16	88446120	Intergenic
cg03637719	0.099864716	0.026258469	0.00015549	0.240842331	chr9	133822475	VAV2
cg00817164	-0.188731209	0.049625532	0.000155512	0.240842331	chr21	30733198	Intergenic
cg06380199	0.079244544	0.020836996	0.000155536	0.240842331	chr1	3312401	PRDM16
cg01716680	0.200291025	0.05267173	0.000155807	0.240842331	chr1	34794148	GJA4
cg12954230	0.11476576	0.030180966	0.000155832	0.240842331	chr15	100342025	ADAMTS17
cg27515589	-0.135197728	0.035560102	0.000156226	0.240972112	chr5	96924129	Intergenic
cg23739335	0.141932222	0.037345066	0.000157086	0.241984507	chr2	56185225	CCDC85A
cg27577708	0.093654188	0.024644702	0.000157326	0.241984507	chr2	88537337	LOC101928371
cg19288356	-0.117480392	0.03092029	0.000157771	0.242129406	chr10	29661399	SVIL
cg22876227	0.118843525	0.031282093	0.000158001	0.242250492	chr17	7419790	NLGN2;SPEM1
cg19443257	0.117318899	0.030890467	0.000158747	0.242729386	chr3	141051706	SPSB4
cg17569617	-0.159345512	0.041966738	0.000159345	0.242729386	chr10	31382100	ZEB1
cg18722942	-0.118758504	0.031282218	0.000159716	0.242729386	chr19	37953739	SIPA1L3
cg09283750	-0.166018386	0.043733877	0.000159876	0.242729386	chr8	138499839	Intergenic
cg23887746	-0.102672758	0.027048557	0.000160025	0.242729386	chr20	58653407	STX16
cg08974391	-0.130700196	0.034433971	0.000160147	0.242729386	chr7	105761365	ATXN7L1
cg09732056	-0.127314615	0.033544589	0.000160331	0.242729386	chr1	12112875	TNFRSF8
cg15765353	-0.096092958	0.025321221	0.000160602	0.242729386	chr3	45559962	Intergenic
cg13430911	-0.131058857	0.034535337	0.000160625	0.242729386	chr17	57971143	Intergenic
cg22541905	0.098219246	0.025882069	0.000160654	0.242729386	chr2	219250580	TUBA4A
cg22602715	-0.145194048	0.038262451	0.000160773	0.242729386	chr10	96276037	Intergenic
cg06437001	-0.234341811	0.06176535	0.000161168	0.242929852	chr4	81490983	Intergenic
cg17510056	0.102040312	0.026899815	0.000161627	0.243392264	chr20	8132324	PLCB1
cg17820586	-0.093989403	0.02478665	0.000162528	0.244309721	chr11	12159874	MICAL2
cg26528107	-0.119866998	0.031619545	0.000163185	0.244888175	chr22	49750544	Intergenic
cg21298249	-0.126306504	0.033322266	0.000163482	0.244888175	chr15	77441943	HMG20A
cg00028677	-0.137716429	0.036332774	0.000163504	0.244888175	chr15	55592459	Intergenic
cg00307266	0.102057621	0.026927965	0.000163759	0.244994954	chr5	31532195	RNASEN;C5orf22
cg23372375	-0.174785771	0.046124541	0.000164142	0.245146058	chr2	147025735	Intergenic
cg08236537	-0.172080276	0.045419109	0.000164603	0.245146058	chr8	102961570	Intergenic
cg27162030	-0.325565792	0.08593725	0.000164802	0.245146058	chr2	43596695	THADA
cg19008168	-0.206204567	0.054434818	0.000165005	0.245146058	chr7	100897461	ACHE
cg07783183	-0.103929787	0.027438145	0.000165211	0.245146058	chr11	76141310	UVRAG
cg20082096	-0.125740874	0.033206836	0.000165987	0.245146058	chr19	17942456	CCDC124
cg07452879	-0.131342899	0.034693839	0.000166528	0.245146058	chr17	73278296	Intergenic
cg18998365	-0.136533809	0.036066933	0.000166661	0.245146058	chr5	143401966	NR3C1
cg10430294	-0.151318441	0.039975135	0.000166827	0.245146058	chr1	228154507	GJC2
cg21390350	0.16224414	0.042869275	0.00016728	0.245146058	chr4	89111653	TIGD2
cg03434886	-0.153448773	0.040559907	0.000168181	0.245146058	chr20	49938823	RNF114
cg03133408	-0.129171633	0.034145255	0.000168352	0.245146058	chr13	110822514	Intergenic
cg04691486	-0.148868906	0.03935301	0.000168414	0.245146058	chr11	62538668	AHNAK
cg10807260	0.162103436	0.042855243	0.000168632	0.245146058	chr19	51724094	HAS1
cg11795881	-0.190835258	0.05045304	0.00016873	0.245146058	chr7	93245897	VPS50
cg14193320	-0.145199891	0.038389279	0.000168817	0.245146058	chr4	80155132	Intergenic
cg09373765	-0.097603124	0.025808038	0.000169093	0.245146058	chr2	39093203	SOS1
cg01970904	-0.131371844	0.03473877	0.000169214	0.245146058	chr2	171157502	TLK1
cg01323212	-0.168482749	0.044553	0.000169268	0.245146058	chr6	42751262	Intergenic
cg14852821	0.143658498	0.037992883	0.000169555	0.245146058	chr17	79022782	C1QTNF1;C1QTNF1-AS1
cg04237436	-0.148037987	0.039155386	0.000169831	0.245146058	chr11	35787138	TRIM44
cg11638553	-0.127306467	0.033672109	0.000169839	0.245146058	chr7	137920258	CREB3L2
cg08422172	-0.130802487	0.034598114	0.000169936	0.245146058	chr16	11792811	Intergenic
cg14853772	-0.2401593	0.063525728	0.000170016	0.245146058	chr2	9473651	IAH1
cg04725693	0.095604398	0.025289844	0.000170121	0.245146058	chr22	22881372	Intergenic
cg25345365	-0.156514637	0.041408433	0.000170504	0.245476744	chr11	114179391	ZBTB16
cg06899202	-0.152171152	0.040272654	0.000171347	0.245789402	chr14	105304019	BRF1;PACS2
cg26410540	0.125725993	0.033280678	0.00017187	0.245789402	chr15	45608440	PLDN
cg03470207	0.159640647	0.042261574	0.000172077	0.245789402	chr6	28607203	Intergenic
cg05102281	-0.126424665	0.033469739	0.000172185	0.245789402	chr5	140343799	HBEGF
cg16313640	-0.141894647	0.037568508	0.000172405	0.245789402	chr6	24859634	FAM65B
cg06665095	-0.096632678	0.025587825	0.000172709	0.245920157	chr4	158652077	RXFP1
cg13892980	0.105268389	0.027877209	0.000172956	0.245920157	chr15	40252941	PAK6;C15orf56
cg15106030	-0.162355911	0.043003484	0.000173455	0.246164618	chr4	73662717	Intergenic
cg01556502	0.133934737	0.035476191	0.000173504	0.246164618	chr14	103189230	Intergenic
cg25515334	-0.121972427	0.032314011	0.000174011	0.246253648	chr1	65263543	DNAJC6
cg25443515	-0.137428997	0.036413988	0.000174372	0.246253648	chr3	56735644	ARHGEF3
cg00380728	-0.119268345	0.031602604	0.000174418	0.246253648	chr1	153757613	INTS3
cg20407381	0.160167775	0.042449237	0.000174997	0.246271578	chr2	158456977	PKP4;CCDC148
cg04446448	-0.137725704	0.036502908	0.000175103	0.246271578	chr2	64587417	AFTPH
cg14153319	0.113013299	0.029954212	0.000175198	0.246271578	chr2	36356877	CRIM1
cg02955122	-0.103813017	0.027517888	0.000175407	0.246338071	chr5	170775454	Intergenic
cg17259487	-0.147540921	0.039121291	0.000176231	0.246338071	chr18	8261300	PTPRM
cg10381249	-0.133646169	0.03544152	0.000176563	0.246338071	chr20	18542008	SEC23B
cg04061618	-0.117160159	0.031069728	0.000176573	0.246338071	chr8	116865063	RAD21
cg12742475	0.126977616	0.033679611	0.000177069	0.246338071	chr15	74941143	Intergenic
cg00832457	-0.128374412	0.034050796	0.000177123	0.246338071	chr12	32134301	BICD1
cg16780480	-0.128945546	0.03420324	0.000177196	0.246338071	chr1	109742194	GSTM3
cg13214093	-0.144211549	0.038258285	0.000177586	0.246338071	chr2	181275739	LOC101927156
cg06436903	0.091919118	0.024387559	0.000177811	0.246338071	chr22	37376052	ELFN2
cg26537431	-0.123589343	0.032790349	0.000177826	0.246338071	chr6	16326887	ATXN1
cg19071507	-0.143691263	0.03812873	0.000178171	0.246338071	chr2	70005436	Intergenic
cg10292232	-0.312604102	0.082950177	0.000178175	0.246338071	chr17	53516830	Intergenic
cg21637886	-0.141542955	0.037563886	0.000178537	0.246338071	chr12	24854205	BCAT1
cg09896445	0.107072416	0.028417473	0.000178693	0.246338071	chr13	91398534	GPC5
cg21301258	-0.144637979	0.038394603	0.00017918	0.246338071	chr21	34526418	RCAN1
cg16608596	0.189013897	0.050176423	0.000179291	0.246338071	chr6	170173141	Intergenic
cg16409368	0.164756463	0.043738561	0.000179389	0.246338071	chr7	128407397	IMPDH1
cg09587245	-0.129290332	0.034331892	0.000180059	0.247035587	chr11	10484106	AMPD3
cg24759988	-0.181254259	0.04813548	0.000180358	0.247035587	chr7	134750465	Intergenic
cg09894125	-0.119774263	0.031813175	0.000180745	0.247169797	chr10	61821425	Intergenic
cg21098990	0.100681941	0.02674486	0.000181023	0.247294836	chr19	10289168	ICAM5
cg06033320	-0.145322666	0.038605301	0.000181176	0.247294836	chr8	65837874	PDE7A
cg08490349	-0.116555733	0.030964941	0.000181318	0.247294836	chr17	17182892	MPRIP
cg25849642	-0.415954203	0.110529297	0.000181906	0.247886008	chr13	111973143	Intergenic
cg19957119	0.112237509	0.029832129	0.000182613	0.248428531	chr10	101006564	LZTS2
cg09039201	-0.122635505	0.032601303	0.000183063	0.248829816	chr22	40552355	MKL1
cg21089930	0.153560495	0.04082807	0.00018344	0.248920668	chr11	59198097	DTX4
cg02106215	-0.206826972	0.054993599	0.0001836	0.248926679	chr8	143704256	Intergenic
cg19631576	0.108219253	0.028786771	0.000184745	0.249702822	chr19	15021194	CCDC105
cg17178777	-0.091687468	0.024396076	0.000185508	0.249702822	chr15	85405884	AKAP13
cg06685099	0.110081439	0.029296366	0.000186072	0.249702822	chr4	151674041	GATB
cg06824581	-0.121863341	0.032434351	0.000186277	0.249702822	chr1	20189484	UBXN10
cg05041511	-0.149527478	0.039805608	0.000186853	0.249702822	chr7	137986358	CREB3L2
cg12278684	-0.106574295	0.028371098	0.000186856	0.249702822	chr19	42596260	CEACAM8;LIPE-AS1
cg17030055	-0.112388856	0.029922659	0.000187193	0.249702822	chr5	24644955	CDH10
cg22911547	-0.125727804	0.033480383	0.000187714	0.249702822	chr1	179142062	ABL2
cg19695749	-0.122630511	0.032658051	0.000187921	0.249702822	chr15	59521454	FAM81A
cg27659862	-0.146534674	0.039025269	0.000188009	0.249702822	chr17	32555158	MYO1D
cg01037637	0.134663084	0.035864682	0.000188091	0.249702822	chr18	61893055	RNF152
cg23558569	-0.121665916	0.032418366	0.000189391	0.249702822	chr2	233476303	USP40
cg21808045	-0.116532887	0.031052681	0.000189573	0.249702822	chr17	77467901	9-Sep
cg05189165	-0.103759816	0.027650023	0.000189674	0.249702822	chr8	95132539	PLEKHF2
cg04223160	0.132514807	0.035314363	0.000189806	0.249702822	chr14	23286188	HOMEZ
cg01464473	0.12035998	0.032078842	0.000190124	0.249702822	chr3	125193654	SLC12A8
cg16096900	0.125281447	0.033401225	0.000191019	0.249702822	chr13	113560447	Intergenic
cg23202385	-0.135185834	0.036042526	0.000191074	0.249702822	chr10	94964171	CYP2C9
cg11153505	-0.257672784	0.068701519	0.000191184	0.249702822	chr13	112724062	ATP11A
cg17276453	-0.120023578	0.032005063	0.000191513	0.249702822	chr8	143819193	PUF60
cg07898425	-0.127979611	0.034130574	0.000191841	0.249702822	chr16	75326406	CFDP1
cg11748354	-0.180537409	0.048148688	0.000191934	0.249702822	chr6	53335898	ELOVL5
cg26138342	-0.118544495	0.031616139	0.000192	0.249702822	chr6	156911229	ARID1B
cg23877033	-0.089769586	0.023945044	0.000192383	0.249702822	chr6	157860484	SNX9
cg10333415	-0.103898745	0.027715889	0.000192591	0.249702822	chr3	195213772	C3orf21
cg15114328	-0.183246018	0.048885627	0.000192774	0.249702822	chr1	182392421	GLUL
cg08799386	-0.10918006	0.029127173	0.000192828	0.249702822	chr10	77587787	KCNMA1
cg05122082	-0.465250732	0.124137638	0.000193228	0.249702822	chr14	20242745	OR11H4
cg04719721	0.080160246	0.021389368	0.000193374	0.249702822	chr11	9765573	Intergenic
cg02046740	-0.168867364	0.04505982	0.000193406	0.249702822	chr18	34867795	DTNA
cg24440625	0.098385058	0.026252807	0.000193425	0.249702822	chr10	125121646	CTBP2
cg08381798	-0.13616475	0.036334145	0.000193448	0.249702822	chr22	29309054	GAS2L1
cg06186820	0.116143608	0.0309922	0.000193493	0.249702822	chr6	28542736	Intergenic
cg25269388	-0.130688413	0.034873611	0.000193511	0.249702822	chr6	127854280	THEMIS
cg02860732	0.172212807	0.045964197	0.000194127	0.249702822	chr16	12901434	SHISA9
cg10037913	-0.133273853	0.035583611	0.000195116	0.250560076	chr16	27235648	NSMCE1
cg06922797	0.115248565	0.030774185	0.000195418	0.250560076	chr12	56245149	ANKRD52
cg05293883	-0.11003654	0.029384069	0.000195576	0.250562133	chr2	201197683	CASP10
cg18597883	0.205993278	0.055018107	0.000196087	0.250628389	chr10	75402384	C10orf41;ZNF503
cg06083692	-0.123340345	0.032945096	0.000196305	0.250696198	chr9	136703412	Intergenic
cg03195513	-0.113450574	0.030305557	0.000196503	0.250749497	chr10	70337856	LRRC20
cg09838302	-0.128526234	0.034344361	0.000197484	0.251787162	chr22	40197147	TNRC6B
cg10135640	0.155704376	0.041608922	0.00019763	0.251787162	chr2	75561146	FAM176A
cg21525176	0.167104218	0.044663018	0.000198129	0.252022641	chr5	78610928	LHFPL2
cg01561554	-0.153725547	0.04109541	0.000198706	0.252113902	chr21	42476502	RSPH1
cg04338119	-0.184866192	0.049432998	0.000199456	0.252227794	chr16	88014734	BANP
cg13545700	-0.106029179	0.028352102	0.000199459	0.252227794	chr3	149007483	GYG1
cg25949837	-0.118334025	0.031646034	0.000199793	0.252227794	chr22	35310097	TOM1
cg01179256	-0.076101838	0.020352483	0.000199877	0.252227794	chr12	104748186	CHST11
cg11929218	-0.138210594	0.036964484	0.000200018	0.252227794	chr9	112098608	MIR3134;SUSD1
cg06864046	0.154632109	0.041363264	0.000200501	0.252278996	chr12	89352727	DUSP6
cg06182994	-0.157551592	0.042144557	0.000200525	0.252278996	chr17	35898502	Intergenic
cg09344483	-0.120200867	0.032154297	0.000200611	0.252278996	chr8	38945309	PLEKHA2
cg14953839	-0.104618548	0.027986691	0.000200688	0.252278996	chr2	9105328	Intergenic
cg08999180	-0.171713084	0.045945723	0.000201354	0.252574291	chr14	61878065	Intergenic
cg21383284	0.103875742	0.027798076	0.000201752	0.252574291	chr2	20627072	HS1BP3
cg19391714	-0.125758541	0.033657517	0.00020205	0.252606429	chr19	7410173	ARHGEF18
cg05743375	-0.139357857	0.037301149	0.000202363	0.252800759	chr13	75530537	COMMD6
cg21437002	-0.144014018	0.038552198	0.000202726	0.252882537	chr10	6350231	Intergenic
cg12184255	-0.134728807	0.036068313	0.000202869	0.252882537	chr2	241386616	FARP2
cg09431416	-0.225289901	0.060330582	0.000203757	0.253163901	chr17	77141790	SEC14L1
cg17598785	-0.152974355	0.040970936	0.000204177	0.253489128	chr10	59352867	FAM13C
cg03198213	-0.204459036	0.054775229	0.000205003	0.253987776	chr4	181682215	Intergenic
cg01313438	-0.119333222	0.031970412	0.000205064	0.253987776	chr11	118545592	TMEM25;IFT46
cg08384322	-0.286985285	0.076901916	0.000205687	0.253987776	chr16	81061151	C16orf46
cg22875410	-0.117823563	0.031573225	0.000205751	0.253987776	chr14	75419457	Intergenic
cg25612405	-0.119675907	0.032071043	0.000205886	0.253987776	chr16	3780774	CREBBP
cg10673315	-0.127471318	0.034162361	0.000206086	0.253987776	chr1	232561988	Intergenic
cg04410594	-0.123713917	0.033172157	0.000207605	0.254028888	chr12	93764455	CRADD
cg06376992	-0.104357886	0.027982637	0.000207661	0.254028888	chr15	79004081	RASGRF1
cg12496323	-0.105097434	0.028180942	0.000207662	0.254028888	chr19	18942716	HOMER3
cg05829120	-0.146136149	0.039187043	0.00020781	0.254028888	chr2	100646303	Intergenic
cg16579558	-0.112572271	0.030189865	0.000208122	0.254028888	chr20	38093817	Intergenic
cg19135352	-0.168581317	0.04521128	0.000208175	0.254028888	chr17	16273576	PIGL
cg19596254	-0.098490863	0.026415995	0.00020841	0.254028888	chr5	76370023	Intergenic
cg01535497	-0.138580371	0.037172202	0.000208727	0.254222229	chr6	18242997	DEK
cg17801560	-0.133223334	0.035748129	0.000209819	0.255165731	chr18	55242366	TCF4
cg20411756	-0.284913955	0.076464296	0.000210323	0.255247073	chr11	640605	DRD4
cg26279116	0.11251864	0.030199407	0.000210526	0.255247073	chr12	25276263	Intergenic
cg25553916	0.149725721	0.040189296	0.000210808	0.255247073	chr5	178131753	RMND5B
cg27475532	-0.203816343	0.054715575	0.000211215	0.255247073	chr3	20574904	Intergenic
cg11043092	-0.135580551	0.036406967	0.000212027	0.255247073	chr8	6430382	MCPH1
cg13632935	0.107382406	0.028836674	0.000212203	0.255247073	chr9	127445227	ZNF79
cg17208467	0.126363778	0.033934618	0.000212262	0.255247073	chr8	23167834	Intergenic
cg09495519	-0.090269615	0.024243865	0.000212545	0.255247073	chr9	112861829	SNX30
cg24288811	-0.267784536	0.071924108	0.000212748	0.255247073	chr10	127525010	Intergenic
cg18855836	0.192162783	0.05163012	0.000213776	0.25597076	chr13	67230521	PCDH9
cg26073959	-0.123534186	0.033191623	0.00021383	0.25597076	chr22	49778178	LOC90834;BRD1
cg10703101	-0.103492601	0.027810041	0.000214193	0.256214414	chr17	7481325	AMAC1L3;ZBTB4
cg10566581	-0.082693328	0.022225239	0.000214789	0.256244516	chr20	36592011	TGIF2
cg17226669	0.153331076	0.041213266	0.00021501	0.256244516	chr18	12063061	Intergenic
cg24480453	-0.277920888	0.074707939	0.000215287	0.256244516	chr6	165819148	Intergenic
cg13618880	-0.143229675	0.038505452	0.0002156	0.256244516	chr6	170270385	Intergenic
cg25711078	0.140373662	0.037740248	0.000215814	0.256244516	chr3	132660430	UBA5;ACAD11
cg16437021	-0.119143079	0.032042767	0.000216835	0.257175056	chr16	89443922	ANKRD11
cg10094868	-0.301475211	0.081091093	0.00021727	0.257196424	chr16	4475919	HMOX2;NMRAL1
cg14073063	-0.365636376	0.098359156	0.000217587	0.257196424	chr19	9675229	ZNF562
cg27089588	-0.132875807	0.035746625	0.000217759	0.257196424	chr7	100423354	ZCWPW1
cg04198545	0.170232195	0.045798374	0.000217898	0.257196424	chr3	64445907	Intergenic
cg23111655	0.197687798	0.053191538	0.000218291	0.257471265	chr1	19438326	CAPZB
cg23437459	0.13223149	0.035585662	0.000218853	0.257731195	chr10	123147940	HMX2
cg23091737	-0.127808629	0.034399141	0.000219196	0.257731195	chr15	98707777	IGF1R
cg18953405	0.152797622	0.041124956	0.000219207	0.257731195	chr1	6424759	ESPN
cg05795333	-0.144404569	0.03886765	0.000219341	0.257731195	chr1	234969105	Intergenic
cg14608550	-0.115520143	0.031098156	0.000219848	0.257731195	chr17	77401931	9-Sep
cg10556520	-0.327612012	0.088200844	0.00022011	0.257731195	chr6	32460599	Intergenic
cg21216071	-0.128489891	0.034596722	0.000220498	0.257899957	chr2	241363628	FARP2
cg06685437	-0.138570577	0.037315825	0.000220908	0.257899957	chr17	17766658	RAI1
cg02533285	-0.122635379	0.033029428	0.000221371	0.257957108	chr10	129501709	MGMT
cg25992926	-0.111411653	0.030009171	0.000221651	0.257957108	chr14	99136295	Intergenic
cg09964650	0.088685082	0.023890178	0.000221984	0.257957108	chr9	137171806	TMEM210
cg10301300	-0.184492199	0.049700331	0.000222076	0.257957108	chr12	94206004	PLXNC1
cg16518165	-0.160966232	0.043364871	0.000222238	0.257957108	chr5	167305602	ODZ2
cg06092290	-0.135430037	0.036494887	0.000223076	0.258743181	chr3	71131666	FOXP1
cg22616849	0.138476301	0.037326192	0.000223973	0.259303236	chr22	22856075	Intergenic
cg25607397	-0.11438569	0.030834497	0.000224173	0.259303236	chr1	184254935	Intergenic
cg06723828	-0.117221533	0.031600438	0.000224325	0.259303236	chr11	251222	PSMD13
cg06419180	-0.132295075	0.035690143	0.000226702	0.260120246	chr8	19404902	CSGALNACT1
cg21461100	0.201949929	0.054482741	0.000226781	0.260120246	chr19	45974079	NOVA2
cg01397679	0.140186704	0.037821903	0.000226941	0.260120246	chr20	21512462	NKX2-2
cg16727193	-0.092926803	0.025071608	0.000226976	0.260120246	chr3	126909066	CHCHD6
cg16264410	-0.112260824	0.030289822	0.00022718	0.260120246	chr15	92013807	SLCO3A1
cg26299089	0.115649477	0.031207766	0.00022756	0.260259166	chr14	64704310	PLEKHG3
cg21910599	-0.129438992	0.034931569	0.000227815	0.260259166	chr1	226086185	Intergenic
cg08063125	0.133955045	0.03615709	0.000228428	0.260259166	chr19	56478173	ZNF667
cg22684717	-0.177104735	0.047810442	0.000228867	0.260259166	chr21	42525199	SLC37A1
cg13277159	0.139674987	0.037706968	0.000228945	0.260259166	chr3	142723887	TRPC1
cg22656247	-0.134345334	0.036268183	0.000228947	0.260259166	chr2	223805175	AP1S3
cg18283624	-0.100855401	0.027230564	0.000229357	0.260259166	chr4	147339357	Intergenic
cg26277606	-0.193378159	0.052216735	0.000229696	0.260259166	chr12	51953399	ACVR1B
cg27152128	-0.148167864	0.040011639	0.000229924	0.260259166	chr7	5229613	WIPI2
cg01646764	-0.135949499	0.036714931	0.000230172	0.260259166	chr9	111759736	C9orf84
cg00226904	-0.119912402	0.032386388	0.000230425	0.260259166	chr18	63489831	SERPINB5
cg15417654	-0.102307016	0.027632038	0.000230494	0.260259166	chr3	188241349	LPP
cg15423781	-0.11920006	0.032201606	0.000231206	0.260472702	chr3	188309328	LPP
cg17691880	-0.171707366	0.046386528	0.00023122	0.260472702	chr19	9675438	ZNF562
cg15676302	0.096040708	0.02594811	0.000231582	0.260697073	chr8	22052242	DMTN
cg20226460	-0.144382501	0.039014753	0.00023207	0.260847111	chr18	63200017	BCL2
cg11048965	-0.087480504	0.023642066	0.000232528	0.260847111	chr3	71543615	FOXP1
cg04456976	-0.111612286	0.030167255	0.000232908	0.26085732	chr1	230210075	GALNT2
cg13192836	-0.23256694	0.062872448	0.000233588	0.261034561	chr8	121639059	HAS2AS;HAS2
cg08580187	-0.113579637	0.030712026	0.000234323	0.261127655	chr16	83994265	NECAB2
cg15820955	-0.109886649	0.029726672	0.000235818	0.261127655	chr12	47799155	HDAC7
cg08917664	0.143836639	0.038911976	0.000235914	0.261127655	chr1	147580644	BCL9
cg06831915	-0.091509413	0.024757353	0.000236105	0.261127655	chr19	16925326	CPAMD8
cg03495011	-0.192612867	0.052110638	0.000236126	0.261127655	chr20	63125822	Intergenic
cg16449699	0.136400496	0.036905274	0.000236369	0.261127655	chr17	48997284	IGF2BP1
cg16371803	-0.176508066	0.047761564	0.000236692	0.261127655	chr16	12265402	SNX29
cg22384395	-0.153234786	0.041465862	0.000236842	0.261127655	chr15	100889331	ALDH1A3
cg22146642	0.101957761	0.027594621	0.000237394	0.261127655	chr7	2157172	MAD1L1
cg07457252	0.095130459	0.025747651	0.000237502	0.261127655	chr5	172617298	Intergenic
cg22101141	0.165834714	0.04488432	0.000237511	0.261127655	chr5	39425088	DAB2
cg03333725	-0.121452882	0.032875548	0.00023787	0.261127655	chr4	153531778	KIAA0922
cg11212906	-0.12778695	0.034593205	0.000238175	0.261127655	chr8	140354041	TRAPPC9
cg18162480	0.13405383	0.036291588	0.000238351	0.261127655	chr14	56704170	Intergenic
cg04473452	-0.130081785	0.035216604	0.000238384	0.261127655	chr13	99677050	CLYBL
cg01808072	-0.2495992	0.067574179	0.000238436	0.261127655	chr2	9473922	IAH1
cg03891126	-0.140018463	0.037916738	0.000239282	0.261129236	chr3	53006089	SFMBT1
cg04105722	-0.123280799	0.03339115	0.000239992	0.261129236	chr22	15784324	Intergenic
cg06550582	-0.262489487	0.071097651	0.00024005	0.261129236	chr10	133226443	Intergenic
cg17250878	-0.168313769	0.045601738	0.000240983	0.261129236	chr3	129794542	TMCC1
cg19402876	-0.133258043	0.036106433	0.000241216	0.261129236	chr3	71070263	FOXP1
cg27026368	-0.11154819	0.030228189	0.000241678	0.261129236	chr1	203722792	ATP2B4
cg18863087	-0.118480675	0.032106808	0.000241678	0.261129236	chr6	130670402	Intergenic
cg13393408	-0.149034921	0.04038783	0.00024178	0.261129236	chr9	130111952	GPR107
cg10407744	-0.178832523	0.04846654	0.000242042	0.261129236	chr9	94953066	C9orf3
cg19621049	-0.128133511	0.034734811	0.000242889	0.261129236	chr6	16497516	ATXN1
cg24069559	0.120664715	0.032710739	0.000242951	0.261129236	chr19	38851749	HNRNPL
cg18803251	0.149809745	0.040611829	0.00024297	0.261129236	chr4	7372894	SORCS2
cg26899718	-0.077384642	0.0209824	0.00024367	0.261129236	chr16	68370893	SMPD3
cg07992044	-0.082276101	0.022310834	0.000244003	0.261129236	chr11	68328580	LRP5
cg19900314	-0.109975139	0.029824335	0.000244276	0.261246811	chr12	27575823	PPFIBP1
cg00641828	-0.124358005	0.033727555	0.000244554	0.261312538	chr8	140705351	PTK2
cg17843668	-0.124681169	0.033816255	0.000244663	0.261312538	chr12	110636910	TCTN1
cg13499740	-0.111253686	0.03018225	0.000245565	0.261879303	chr11	68570261	PPP6R3
cg08197579	-0.211843094	0.057471487	0.000245572	0.261879303	chr8	73295942	RDH10
cg16330018	-0.119231669	0.03234771	0.000245683	0.261879303	chr11	124683030	SPA17
cg18064411	-0.130929897	0.03553557	0.000247072	0.262056536	chr2	48318481	FOXN2
cg27365957	0.123331197	0.033475624	0.000247324	0.262056536	chr1	221814150	Intergenic
cg27294958	0.113819244	0.030895317	0.000247496	0.262056536	chr7	25941067	Intergenic
cg27516111	-0.10688324	0.029013827	0.000247645	0.262056536	chr12	13683340	GRIN2B
cg20185145	0.119254562	0.032379832	0.000248489	0.262430379	chr6	7229879	RREB1
cg27406150	-0.112322993	0.030503168	0.000249111	0.262670217	chr12	6548000	IFFO1
cg08162476	0.149813324	0.04069596	0.000250125	0.263193862	chr3	13022500	IQSEC1
cg15073759	-0.138414701	0.037602068	0.000250359	0.263193862	chr5	138741990	Intergenic
cg00378228	-0.129643855	0.035230414	0.000251474	0.263432358	chr4	10120528	Intergenic
cg14575602	-0.242235935	0.065831826	0.000251732	0.263432358	chr2	176268993	MTX2
cg21471272	-0.251696164	0.068414356	0.000252334	0.263432358	chr2	9473722	IAH1
cg00375799	0.153072248	0.041607731	0.000252391	0.263432358	chr7	137642644	DGKI
cg06365057	0.179015898	0.048670568	0.000253192	0.263752582	chr10	49115660	C10orf72
cg16119107	-0.125053686	0.034000092	0.000253264	0.263752582	chr10	132668270	INPP5A
cg18115724	-0.147898194	0.040219179	0.00025398	0.263904779	chr2	88090856	SMYD1
cg20884163	0.120968865	0.032898425	0.000254238	0.263904779	chr9	95506793	PTCH1
cg10095082	0.204939298	0.055744992	0.000254893	0.263904779	chr3	32095647	Intergenic
cg12888632	0.121178503	0.032963019	0.000255065	0.263904779	chr1	29283552	PTPRU
cg05616465	-0.212532093	0.057825166	0.000255821	0.263904779	chr22	28801876	XBP1
cg00495708	-0.13113814	0.035680924	0.000255943	0.263904779	chr2	135980927	DARS
cg22548703	-0.09918038	0.026986124	0.000256007	0.263904779	chr8	99095053	VPS13B
cg05922610	0.200015047	0.054426823	0.000256303	0.263904779	chr6	108174780	NR2E1
cg08869722	-0.200423898	0.054544528	0.000256732	0.263904779	chr1	76425712	ST6GALNAC3
cg21036854	0.123820503	0.033699561	0.000256982	0.263904779	chr14	77040361	Intergenic
cg15045943	0.172269318	0.046886127	0.000257022	0.263904779	chr5	172187714	STK10
cg23013372	-0.121733469	0.033132788	0.000257118	0.263904779	chr5	43212710	NIM1K
cg22035278	-0.126756375	0.034505865	0.000257746	0.264211747	chr17	7235066	DVL2;PHF23
cg02067846	0.122975411	0.033481378	0.000258265	0.264454576	chr3	38030006	PLCD1
cg20929476	-0.119342392	0.032500468	0.000259188	0.265012416	chr15	55991969	NEDD4
cg27631253	-0.114227651	0.031118014	0.000260416	0.265641042	chr2	200318751	SPATS2L
cg14066916	-0.143606083	0.039123594	0.00026063	0.265641042	chr16	28181970	XPO6
cg23228451	-0.107778997	0.029375497	0.000262199	0.266677778	chr13	100357931	PCCA
cg11466131	-0.119395396	0.032543472	0.000262414	0.266677778	chr22	37558770	Intergenic
cg12425180	-0.124194209	0.033852229	0.000262496	0.266677778	chr1	39567632	PABPC4;SNORA55
cg18121190	0.109736552	0.029913979	0.00026281	0.266677778	chr10	132716371	INPP5A
cg26877240	-0.203930326	0.055595409	0.000263102	0.26668128	chr22	39437755	Intergenic
cg17582074	-0.149589419	0.040781497	0.000263146	0.26668128	chr4	82268487	Intergenic
cg01357897	-0.110505705	0.030134348	0.000264126	0.267168656	chr17	9343392	STX8
cg00756464	-0.15866659	0.043272641	0.000264561	0.267249438	chr5	32123334	Intergenic
cg12345501	0.115488272	0.031496958	0.000264585	0.267249438	chr2	180071978	Intergenic
cg15068291	0.144505619	0.039413857	0.000264872	0.267249438	chr11	93197635	SLC36A4
cg25925945	0.185529414	0.0506122	0.000265543	0.267460797	chr2	183038035	NCKAP1
cg22760651	-0.124932203	0.034082837	0.000265706	0.267460797	chr18	76971210	Intergenic
cg24461506	-0.116734216	0.031849906	0.000266124	0.267460797	chr20	62373438	Intergenic
cg10588851	0.142947708	0.039002965	0.000266214	0.267460797	chr5	83124428	XRCC4
cg04347161	-0.076481251	0.020869978	0.000266615	0.267460797	chr16	57461964	POLR2C
cg02110182	0.145992365	0.039842538	0.000267045	0.267592338	chr14	60650172	SIX1
cg01562603	-0.136106441	0.037147299	0.000267319	0.26769965	chr15	31364866	KLF13
cg15876352	0.223135118	0.060905985	0.000267695	0.267908994	chr9	91950010	ROR2
cg10727316	-0.179603557	0.049033943	0.000268473	0.268296607	chr17	67435196	PITPNC1
cg25347698	0.158095926	0.043162913	0.000268544	0.268296607	chr2	218516813	USP37
cg08413469	0.190389076	0.051980044	0.000268584	0.268296607	chr1	68497256	DEPDC1
cg02783532	0.101254856	0.027651883	0.000269576	0.268699869	chr1	61077977	NFIA
cg07852572	-0.097775348	0.026702227	0.000269657	0.268699869	chr8	101764979	NCALD
cg03740132	0.156796899	0.042822029	0.000269759	0.268699869	chr7	147245105	CNTNAP2
cg12420283	-0.160578938	0.04385901	0.000270111	0.268699869	chr1	174021260	Intergenic
cg20166685	-0.106263644	0.02902664	0.000270476	0.268699869	chr6	7235210	RREB1
cg09665160	-0.097222564	0.026557098	0.000270489	0.268699869	chr17	40133873	MSL1
cg11672054	0.109103418	0.029812598	0.000271783	0.269096787	chr1	228457780	HIST3H2BB;HIST3H2A
cg20100292	-0.138453957	0.03783381	0.000271899	0.269096787	chr17	78724211	CYTH1
cg18068487	-0.291734525	0.079723733	0.000272119	0.269148626	chr7	151081252	FASTK;TMUB1
cg00301631	-0.13262794	0.036252696	0.000273046	0.269899302	chr15	92117346	SLCO3A1
cg02736255	-0.125318363	0.03426185	0.000273847	0.270137849	chr18	79453900	NFATC1
cg10409860	-0.116370746	0.031817214	0.000274043	0.270137849	chr16	81936386	PLCG2
cg03034417	-0.128589149	0.03515953	0.000274223	0.270137849	chr3	111673839	PLCXD2
cg14121983	-0.218854077	0.059840672	0.00027425	0.270137849	chr12	29921312	Intergenic
cg06532779	0.180126589	0.049253817	0.000274429	0.270137849	chr19	1003622	GRIN3B
cg10995137	-0.092727521	0.02535769	0.000274774	0.270137849	chr8	27377276	PTK2B
cg00345243	-0.10766475	0.029443053	0.000274847	0.270137849	chr19	42117016	POU2F2
cg14798877	0.152242076	0.041640288	0.000275465	0.270137849	chr5	80082535	CTD-2201I18.1;THBS4
cg16598356	-0.093436257	0.025556961	0.000275596	0.270137849	chr9	132380064	TTF1
cg16737018	-0.114631554	0.031356266	0.00027583	0.270137849	chr14	103448243	MARK3
cg18530645	0.258504817	0.070714485	0.000276004	0.270137849	chr19	12648341	MAN2B1
cg09143713	0.115418381	0.031573013	0.000276016	0.270137849	chr20	9160967	PLCB4
cg10835034	-0.121501375	0.033240361	0.000276402	0.270137849	chr3	184777632	Intergenic
cg25999594	-0.11327279	0.030994643	0.000277083	0.270137849	chr20	16711103	Intergenic
cg08662757	-0.335436944	0.091801042	0.000277759	0.270137849	chr11	67303495	SSH3
cg21702431	0.125726831	0.034410303	0.000277971	0.270137849	chr17	19713770	SLC47A2
cg12088663	-0.132892343	0.036373764	0.00027822	0.270137849	chr20	33793796	ZNF341-AS1
cg21620785	-0.113214434	0.03098929	0.000278412	0.270137849	chr14	61474873	PRKCH
cg20854791	-0.15287411	0.041854193	0.000279266	0.270137849	chr3	10216677	IRAK2
cg13102658	-0.148221589	0.040586514	0.000279852	0.270137849	chr1	2392784	MORN1;RER1
cg01647959	-0.122069	0.033426205	0.000279954	0.270137849	chr9	21873523	Intergenic
cg26275430	-0.104264556	0.028550959	0.000279975	0.270137849	chr3	51779215	IQCF6
cg17759362	-0.131801993	0.036097402	0.000280605	0.270137849	chr3	58197373	DNASE1L3
cg23740975	-0.250071484	0.068508311	0.000281735	0.270137849	chr15	25056712	SNORD116-3;SNORD116-9
cg17184496	-0.273649111	0.074968641	0.000281794	0.270137849	chr13	74290487	Intergenic
cg14664705	-0.115974281	0.031772778	0.000281865	0.270137849	chr6	41035232	UNC5CL
cg20487230	-0.13962466	0.038253812	0.000282038	0.270137849	chr7	1613878	TFAMP1
cg19597891	-0.192233894	0.052669409	0.000282182	0.270137849	chr21	33360809	Intergenic
cg26748265	-0.124514366	0.034116156	0.000282292	0.270137849	chr4	40190164	RHOH
cg14276557	-0.115493278	0.031645421	0.000282415	0.270137849	chr9	136644082	Intergenic
cg01782749	-0.12241932	0.03354319	0.000282417	0.270137849	chr16	48364752	SIAH1;MIR548AE2;MIR5095
cg26400954	0.14019223	0.03841315	0.000282431	0.270137849	chr13	75716938	LMO7
cg12279119	0.146307639	0.040094224	0.000282965	0.270137849	chr9	98255886	TBC1D2
cg06434732	-0.147417419	0.040400316	0.000283157	0.270137849	chr16	12228795	SNX29
cg13872326	-0.134317197	0.036814648	0.000283639	0.270137849	chr17	29574048	GIT1
cg24485234	-0.139587426	0.038259979	0.000283725	0.270137849	chr17	4850669	MINK1
cg09130464	-0.133683294	0.036644512	0.000284028	0.270137849	chr11	119113655	C2CD2L
cg05883128	-0.112207864	0.030758116	0.000284071	0.270137849	chr4	168317979	DDX60
cg22284034	0.124094099	0.034017178	0.000284168	0.270137849	chr2	183038660	NCKAP1
cg16413562	-0.120335264	0.032986832	0.000284173	0.270137849	chr2	224563366	CUL3
cg19950499	-0.088829368	0.024353044	0.00028462	0.270137849	chr5	75057764	Intergenic
cg04878072	-0.167677259	0.045970238	0.000284674	0.270137849	chr12	57865690	Intergenic
cg09953309	-0.140025035	0.038394982	0.000285278	0.270137849	chr7	47762742	LINC00525
cg19431963	0.125042891	0.034287248	0.000285323	0.270137849	chr5	91383316	ARRDC3;LOC100129716
cg19315922	-0.15683422	0.043006333	0.000285487	0.270137849	chr6	81812488	Intergenic
cg19387566	-0.127076318	0.034849739	0.000285884	0.270137849	chr3	149233324	Intergenic
cg16719369	-0.122636081	0.033632075	0.000285888	0.270137849	chr14	101889705	PPP2R5C
cg25670545	-0.10191855	0.027954157	0.000286418	0.270137849	chr5	180493644	CNOT6
cg22939802	0.118799574	0.032584455	0.00028644	0.270137849	chr11	118153418	SCN4B
cg21961527	0.207856601	0.057015537	0.00028675	0.270137849	chr12	113467669	LHX5
cg04647216	-0.111009096	0.030452253	0.000287039	0.270165069	chr7	8092580	Intergenic
cg10143416	0.194444278	0.053341392	0.000287116	0.270165069	chr2	240967616	Intergenic
cg18496980	-0.11404477	0.031288895	0.000287536	0.270292302	chr2	171468963	DCAF17
cg14237037	0.094901934	0.02603847	0.000287771	0.270292302	chr12	6355351	SCNN1A
cg06794244	-0.15925885	0.043699743	0.000288093	0.270292302	chr2	195570093	Intergenic
cg17072497	-0.108897204	0.029882379	0.000288306	0.270305774	chr9	124337578	NEK6
cg24658737	-0.094176258	0.025847717	0.000289067	0.270305774	chr1	220119247	IARS2;MIR194-1;MIR215
cg18840359	-0.10654412	0.029243971	0.000289308	0.270305774	chr11	63609581	PLA2G16
cg12933719	-0.114841598	0.031524164	0.000289655	0.270305774	chr1	167226177	POU2F1
cg02279153	0.146007894	0.040082709	0.000289992	0.270305774	chr1	178538260	Intergenic
cg06438390	-0.19201861	0.052714831	0.000290074	0.270305774	chr13	51339587	SERPINE3
cg25023843	-0.146364077	0.040182634	0.000290207	0.270305774	chr1	8754245	RERE
cg11724225	-0.21932848	0.060224193	0.000290877	0.270305774	chr18	48382548	Intergenic
cg17946588	-0.407227532	0.111819216	0.000290908	0.270305774	chr5	110726980	TMEM232
cg25267392	-0.121654223	0.033406522	0.000291138	0.270305774	chr2	118308754	Intergenic
cg03894103	-0.111282971	0.030561729	0.000291558	0.270448559	chr2	44359761	PREPL
cg12091594	-0.116266114	0.031938235	0.000292571	0.271009381	chr8	122952697	ZHX2
cg24222506	-0.151191495	0.041537496	0.000293087	0.271085018	chr16	85843511	Intergenic
cg09801842	0.129630441	0.035614566	0.000293159	0.271085018	chr5	175478848	SFXN1
cg00270460	0.05815663	0.015981415	0.000294053	0.27128212	chr2	96843615	ANKRD23
cg14489404	-0.123072798	0.033820605	0.000294084	0.27128212	chr1	107782658	VAV3
cg02997497	-0.255192935	0.070129045	0.000294178	0.27128212	chr3	68004805	FAM19A1
cg19698472	-0.124855633	0.034314076	0.000294506	0.27128212	chr5	54671084	Intergenic
cg25045242	-0.563319769	0.154823554	0.000294918	0.27128212	chr12	66185894	Intergenic
cg16791210	-0.103119124	0.028345491	0.000295264	0.27128212	chr2	85354254	ELMOD3;RETSAT
cg10596558	-0.11918283	0.032761103	0.000295264	0.27128212	chr6	130574148	Intergenic
cg05461818	0.090090289	0.024764177	0.000295275	0.27128212	chr16	28553790	CCDC101
cg25486322	0.159649846	0.043886179	0.000295401	0.27128212	chr2	233380336	DGKD
cg14574116	-0.124659813	0.034273921	0.000296137	0.271495569	chr4	98496632	TSPAN5
cg14510784	-0.11820348	0.032500187	0.000296309	0.271495569	chr1	26850957	ZDHHC18
cg09471234	0.128935114	0.035454584	0.00029674	0.271526856	chr1	43821714	ST3GAL3
cg18587504	-0.13749017	0.037809675	0.000297025	0.271526856	chr15	57306377	LOC283663
cg00434133	-0.119703956	0.032920162	0.000297235	0.271526856	chr14	65131272	Intergenic
cg05117693	-0.151173679	0.041575994	0.000297358	0.271526856	chr22	39610567	CACNA1I
cg19738774	0.10899943	0.029981617	0.000297969	0.271541096	chr11	69011381	MRGPRF
cg07165288	-0.113881106	0.031327915	0.000298434	0.271541096	chr3	114542449	ZBTB20
cg22114981	-0.10745929	0.029562808	0.000298643	0.271541096	chr12	93021404	LOC643339
cg08424491	-0.263111169	0.072385926	0.000298768	0.271541096	chr20	3675426	ADAM33
cg22370231	-0.109594455	0.030152718	0.000298987	0.271541096	chr14	87996267	Intergenic
cg23523648	0.134175289	0.036917822	0.000299231	0.271541096	chr1	65149213	AK3L1
cg09774956	-0.140547516	0.038671432	0.000299265	0.271541096	chr22	42757891	Intergenic
cg02781060	0.13256609	0.036475443	0.000299275	0.271541096	chr6	41373429	Intergenic
cg23238438	-0.124638597	0.034295268	0.000299404	0.271541096	chr2	178417133	MIR548N
cg24010531	0.319382314	0.087901411	0.000300391	0.271688654	chr19	27909372	Intergenic
cg01957901	-0.208781249	0.057464087	0.000300582	0.271688654	chr11	132246279	NTM
cg00427237	0.116339656	0.032022179	0.000300755	0.271691641	chr9	87497692	DAPK1
cg11660664	0.117827986	0.032433256	0.000300937	0.271691641	chr8	121639804	HAS2AS;HAS2
cg17704570	-0.314623233	0.086622142	0.000301858	0.271853281	chr19	9675350	ZNF562
cg11910287	0.126379138	0.034798012	0.000302251	0.271853281	chr19	53058557	Intergenic
cg21466717	-0.086273684	0.023755288	0.000302279	0.271853281	chr8	86515202	CPNE3
cg14415616	0.12606115	0.034712801	0.000302564	0.271853281	chr3	18445465	Intergenic
cg12073594	-0.169531191	0.04668686	0.000302886	0.271853281	chr20	63272142	ARFGAP1
cg05372996	0.136667646	0.037641007	0.000303372	0.271853281	chr14	67806335	ZFYVE26
cg07090187	-0.131975956	0.036349732	0.000303477	0.271853281	chr11	61024081	Intergenic
cg06245776	0.327460542	0.090193241	0.00030356	0.271853281	chr6	31493970	Intergenic
cg26583412	-0.434968075	0.119816347	0.000303982	0.271853281	chr5	110727078	TMEM232
cg19444925	-0.101619818	0.02799491	0.000304388	0.271870111	chr20	63876236	TPD52L2
cg18327813	-0.113918992	0.031384598	0.000304579	0.271870111	chr6	12103475	HIVEP1
cg26777222	-0.179162975	0.049366277	0.000305176	0.272147081	chr13	107321664	FAM155A
cg16987847	-0.153389366	0.042276823	0.00030639	0.272147081	chr9	13491931	Intergenic
cg06606518	-0.103306333	0.028473976	0.000306526	0.272147081	chr1	26891073	GPATCH3;GPN2
cg06678005	0.131348425	0.036206476	0.000306918	0.272147081	chr10	128151218	Intergenic
cg17619570	-0.126123999	0.034768626	0.000307195	0.272147081	chr9	90546508	LINC01501
cg25325752	-0.160474338	0.04423826	0.000307221	0.272147081	chr19	38056092	SIPA1L3
cg04664446	-0.119737253	0.033009302	0.000307363	0.272147081	chr1	150841840	ARNT
cg13324337	-0.092429885	0.025481817	0.00030747	0.272147081	chr15	99931546	Intergenic
cg11505026	-0.280172431	0.077243356	0.000307643	0.272147081	chr2	45840159	PRKCE
cg23554033	-0.084821623	0.023389003	0.000308321	0.272147081	chr4	82367945	HNRNPD
cg09601584	-0.179659324	0.049541075	0.000308424	0.272147081	chr17	48596547	LOC404266;HOXB6
cg03910698	-0.101879862	0.02809624	0.000308856	0.272147081	chr7	1125100	C7orf50
cg10559662	-0.172606862	0.047603464	0.000309059	0.272147081	chr4	3717017	Intergenic
cg21226512	-0.126281791	0.034828926	0.000309244	0.272147081	chr6	36289401	PNPLA1
cg04847540	-0.277069028	0.076417106	0.000309275	0.272147081	chr1	182784934	Intergenic
cg04281243	-0.11260761	0.031058658	0.000309396	0.272147081	chr1	3655902	TP73
cg00811719	-0.143606535	0.039613699	0.000309949	0.272248242	chr11	71421643	FLJ42102
cg25469511	-0.111771849	0.030833325	0.000310113	0.272248242	chr10	6113710	RBM17
cg16131482	0.124689098	0.034405689	0.000311234	0.272271217	chr11	64913555	ATG2A
cg26806989	-0.131200514	0.036207406	0.000311827	0.272641469	chr5	115602883	TICAM2;TMED7-TICAM2;LOC101927100
cg15841310	-0.125005341	0.034499446	0.000312041	0.272680173	chr17	48122544	SNX11
cg20832875	-0.086008789	0.023738462	0.0003123	0.272757874	chr17	76713579	JMJD6
cg23985408	-0.124627889	0.034399418	0.000312558	0.272835069	chr5	171983885	FBXW11
cg14757228	0.239810194	0.066203455	0.000313322	0.273261715	chr6	32149080	PRRT1
cg08667065	-0.126271645	0.03486771	0.000314361	0.273781751	chr6	13414032	GFOD1
cg17303948	0.126105636	0.034827906	0.00031511	0.274002571	chr14	104735649	ADSSL1
cg20107262	-0.143770639	0.039710763	0.00031556	0.274002571	chr9	136644009	Intergenic
cg01043524	0.162184339	0.04479835	0.000315711	0.274002571	chr7	100081044	ZNF3
cg13732185	0.115554455	0.031920599	0.000316023	0.274002571	chr3	52064605	LINC00696
cg15832313	-0.135191213	0.037348735	0.000316454	0.274148485	chr16	5067384	C16orf89
cg26315964	0.125836026	0.03476646	0.000316734	0.274243586	chr21	39380737	WRB
cg03570920	-0.240161876	0.066360113	0.000317211	0.27444034	chr12	71939183	TPH2
cg00387658	-0.099537059	0.027507002	0.000317766	0.274502328	chr20	56411736	CASS4
cg25861458	0.180960097	0.050010566	0.000317972	0.274502328	chr8	43093338	SGK196
cg13685563	-0.121095617	0.033469708	0.00031842	0.274502328	chr2	23746170	Intergenic
cg18185987	-0.121845953	0.033678308	0.000318577	0.274502328	chr14	88011173	GPR65
cg02562540	-0.211178983	0.058371831	0.000318713	0.274502328	chr13	49109977	FNDC3A
cg09449611	-0.105266382	0.029100473	0.000319294	0.274502328	chr17	41807792	SC65
cg04417640	0.106581282	0.029464482	0.00031937	0.274502328	chr1	2029609	GABRD
cg04858335	-0.239421933	0.066207276	0.000320621	0.27471492	chr16	8642469	C16orf68
cg03370261	0.089396318	0.024721186	0.000320701	0.27471492	chr3	14285180	Intergenic
cg12421565	-0.091807596	0.025393164	0.000321598	0.275189541	chr14	22486043	Intergenic
cg19413251	-0.136859496	0.037861481	0.000322456	0.275482822	chr10	32976789	Intergenic
cg14765751	-0.122548063	0.033907718	0.000323162	0.275939698	chr12	93088314	LOC643339
cg08621659	-0.101947346	0.028212753	0.000323952	0.276433064	chr5	138186308	KIF20A
cg07481794	-0.129111547	0.035731203	0.000324085	0.276433064	chr6	108250750	SNX3
cg08624145	0.20773334	0.057503552	0.000325168	0.276601082	chr6	151004795	MTHFD1L
cg24488961	0.123042775	0.034061451	0.000325358	0.276601082	chr14	74712786	FCF1;AREL1
cg17681678	-0.092745916	0.025674629	0.000325382	0.276601082	chr11	3018733	CARS
cg17016777	-0.308743635	0.08547995	0.000325965	0.276601082	chr5	4207575	Intergenic
cg18916423	-0.157048698	0.043481799	0.000326036	0.276601082	chr3	87271641	POU1F1
cg20571993	-0.143046233	0.039606214	0.000326177	0.276601082	chr10	13961188	FRMD4A
cg08504530	0.130912131	0.036248519	0.000326418	0.276659313	chr13	50244675	DLEU1
cg18296572	-0.140615032	0.038939555	0.00032692	0.27680257	chr12	31686855	AMN1
cg22974799	-0.109956334	0.03045031	0.000327046	0.27680257	chr1	66955539	MIER1
cg13541578	0.095518103	0.026452261	0.000327104	0.27680257	chr17	79423291	HRNBP3
cg15437027	0.176509211	0.048884942	0.000327419	0.276885251	chr3	62057453	PTPRG
cg00627029	0.212823496	0.05894401	0.000327547	0.276885251	chr17	74326651	KIF19
cg00860590	-0.114069687	0.031594478	0.000327762	0.276920906	chr7	151237563	CHPF2;MIR671
cg17397369	0.164174192	0.045477661	0.000328301	0.277230974	chr2	176638006	Intergenic
cg17278735	-0.091976905	0.025479496	0.000328495	0.27724912	chr7	8437203	NXPH1
cg00059737	-0.138877073	0.038476923	0.000329092	0.277601802	chr1	12340376	VPS13D
cg12397009	0.167468751	0.046400566	0.000329296	0.277601802	chr2	235658934	AGAP1
cg23390133	-0.116320493	0.032233786	0.000329976	0.277914238	chr4	144627175	Intergenic
cg15037823	-0.134448932	0.037261899	0.000330521	0.277941064	chr3	71681322	EIF4E3
cg15995131	-0.22943461	0.063591261	0.000330842	0.277941064	chr11	128625311	Intergenic
cg26112170	-0.228860519	0.063442176	0.000331557	0.277941064	chr13	113449397	ADPRHL1
cg01246836	0.101378517	0.028105855	0.000332012	0.277941064	chr11	118661314	TREH
cg10128031	-0.180185185	0.049954257	0.000332038	0.277941064	chr2	42238823	EML4
cg15886244	0.123347364	0.034198503	0.000332287	0.277941064	chr5	91280810	Intergenic
cg24102817	-0.627760998	0.174045794	0.000332302	0.277941064	chr6	32460120	Intergenic
cg21865438	-0.175830557	0.048750276	0.000332344	0.277941064	chr15	79183906	Intergenic
cg12501532	-0.119251034	0.033064311	0.000332496	0.277941064	chr20	58673276	STX16;STX16-NPEPL1
cg05780766	-0.197304055	0.054715335	0.000333288	0.277941064	chr2	127185388	CYP27C1
cg00653937	-0.318255667	0.088262536	0.000333572	0.277941064	chr3	35908565	Intergenic
cg08742717	-0.118623388	0.032898579	0.000333641	0.277941064	chr9	121972977	TTLL11
cg25640101	0.162944924	0.045191977	0.000333784	0.277941064	chr21	38805264	ETS2
cg16308174	0.149823129	0.041553009	0.000333817	0.277941064	chr11	70203002	FADD
cg07364720	-0.134424777	0.037286066	0.000334274	0.27803339	chr4	53687348	Intergenic
cg09514289	0.122911888	0.034098317	0.000335028	0.278090593	chr12	49668805	FMNL3
cg09864632	-0.123598374	0.034288822	0.000335036	0.278090593	chr2	37616845	Intergenic
cg12039910	-0.14118607	0.039179268	0.000336348	0.278747343	chr15	22812088	NIPA1
cg16664635	-0.121110605	0.033614896	0.000337247	0.278777299	chr11	27522255	BDNF-AS
cg08177555	0.114972075	0.031911155	0.000337253	0.278777299	chr1	114408025	TRIM33
cg17194154	0.114844022	0.031881283	0.00033807	0.278895214	chr13	94707719	Intergenic
cg12160664	-0.124634743	0.034601868	0.00033842	0.278984355	chr1	113979230	OLFML3
cg00466073	-0.112643181	0.031275609	0.000338849	0.278984355	chr19	10779371	MIR4748;DNM2
cg16264273	-0.164422237	0.045656133	0.000339249	0.279133814	chr14	35045704	FAM177A1
cg05042683	-0.21237121	0.05898654	0.000340512	0.279265728	chr14	57578463	SLC35F4
cg12723888	-0.144355371	0.040095514	0.000340571	0.279265728	chr15	90852231	Intergenic
cg06091904	-0.140347596	0.038983928	0.000340761	0.279265728	chr8	10841364	LOC101929229;PINX1
cg16975809	0.168102051	0.04669352	0.000340792	0.279265728	chr19	14059310	PALM3
cg21073538	-0.129575295	0.035995669	0.000341267	0.279381025	chr22	44132831	PARVB
cg15398520	-0.125751248	0.034934599	0.000341431	0.279381025	chr6	160511676	LPAL2
cg12129793	-0.106324343	0.029538981	0.000341638	0.279381025	chr19	8158422	Intergenic
cg25266561	-0.111826256	0.031074519	0.000342685	0.279589597	chr14	101808358	PPP2R5C
cg21844995	-0.147767234	0.041062477	0.000342753	0.279589597	chr22	34105415	Intergenic
cg23546965	0.113065577	0.031420613	0.000342938	0.279589597	chr1	162069723	NOS1AP
cg06398335	-0.168607474	0.046866431	0.00034402	0.279935568	chr13	100509361	PCCA
cg25783964	-0.139565813	0.038801314	0.000344906	0.279935568	chr18	31247716	Intergenic
cg04378385	-0.1303342	0.036245979	0.000346353	0.280550686	chr3	113743404	NAA50
cg01828111	-0.130308529	0.036241535	0.000346703	0.280550686	chr16	15708224	MYH11;NDE1
cg16276424	0.091512999	0.025466708	0.000349486	0.281779842	chr11	19712943	NAV2;LOC100126784
cg12784546	-0.107651116	0.029963228	0.000350359	0.282008589	chr12	26088986	Intergenic
cg01543767	-0.149563054	0.041633582	0.000350899	0.282008589	chr4	108619621	RPL34;RPL34-AS1
cg03023837	-0.271656819	0.075634372	0.000351765	0.282008589	chr9	136658760	EGFL7
cg10806197	-0.221951959	0.061800028	0.000352106	0.282008589	chr14	26960486	Intergenic
cg22878634	-0.118607442	0.033027224	0.00035244	0.282008589	chr8	8272455	Intergenic
cg13520475	-0.17904972	0.049859342	0.000352581	0.282008589	chr10	112145328	Intergenic
cg24044560	-0.149340456	0.041589658	0.000352965	0.282008589	chr2	28413923	FOSL2
cg11654490	0.123265148	0.034330837	0.000353363	0.282008589	chr10	100745591	PAX2
cg01250454	-0.144977159	0.040382873	0.000353953	0.282008589	chr1	152033987	S100A11
cg18277815	-0.233480645	0.06503521	0.000353953	0.282008589	chr4	6642001	MRFAP1
cg08453065	-0.180152772	0.050183213	0.000354172	0.282008589	chr9	119289879	BRINP1
cg07967667	-0.118533198	0.033019008	0.000354244	0.282008589	chr4	105710849	GSTCD
cg04269022	-0.129868833	0.036176717	0.000354246	0.282008589	chr8	85218384	C8orf59
cg07612615	-0.124377874	0.034650788	0.000354751	0.282008589	chr10	130886022	Intergenic
cg06338239	-0.133969059	0.037322868	0.000354756	0.282008589	chr13	99319827	UBAC2;MIR548AN
cg13408636	-0.088700242	0.024711757	0.000354848	0.282008589	chr14	23303338	PPP1R3E
cg06781950	0.122266544	0.034070403	0.000355852	0.282266642	chr19	6110776	RFX2
cg21843792	-0.109781758	0.03059149	0.000355861	0.282266642	chr4	101337776	PPP3CA
cg10541110	0.365022926	0.101719854	0.000356029	0.282266642	chr17	41059641	LOC730755
cg13640414	-0.128221269	0.035733863	0.000356409	0.282397277	chr19	15420058	AKAP8L
cg08331124	-0.147068851	0.040991702	0.000357023	0.282548947	chr3	169134012	MECOM
cg08223924	0.105739851	0.029474	0.000357302	0.282548947	chr19	855921	ELANE
cg13492103	0.124261679	0.034636909	0.000357319	0.282548947	chr1	75131141	LHX8
cg14695947	-0.117466471	0.032746787	0.000357907	0.282548947	chr10	5878140	ANKRD16
cg12976394	0.125317259	0.034936131	0.000358008	0.282548947	chr12	101832841	Intergenic
cg21242079	-0.209068703	0.058288919	0.000358376	0.282561536	chr15	78808720	ADAMTS7
cg00793762	-0.135441656	0.037769544	0.000359408	0.282777008	chr15	67640495	MAP2K5
cg14723638	-0.12650065	0.035276366	0.000359426	0.282777008	chr1	91764638	TGFBR3
cg09731313	-0.116862464	0.032589975	0.000359626	0.282777008	chr2	212968852	Intergenic
cg25472790	0.087028239	0.024270245	0.000359681	0.282777008	chr17	81135628	AATK
cg13096857	-0.080606159	0.022479387	0.000359707	0.282777008	chr10	68631885	TET1
cg12124295	-0.126305542	0.035227215	0.00036015	0.282784954	chr1	8221631	Intergenic
cg10597099	-0.463128891	0.129171676	0.000360257	0.282784954	chr5	110727023	TMEM232
cg17408842	-0.152736344	0.04260455	0.000360796	0.282784954	chr1	27066600	Intergenic
cg08274139	-0.125111307	0.034900377	0.00036102	0.282784954	chr14	31015261	STRN3;MIR624
cg05719742	-0.097737027	0.027264477	0.00036107	0.282784954	chr10	75272300	Intergenic
cg07391472	-0.108159705	0.030172324	0.000361129	0.282784954	chr15	69254478	GLCE
cg09100434	-0.113252438	0.031595935	0.000361582	0.282865649	chr2	190563425	Intergenic
cg13888639	-0.164860145	0.046002326	0.000362485	0.283235769	chr7	151710486	PRKAG2
cg08540942	-0.111172837	0.031027698	0.000363462	0.28360628	chr1	15873307	MIR5096;SPEN
cg26081188	-0.137839299	0.038471143	0.000363588	0.28360628	chr11	19705326	NAV2
cg07633835	-0.163132332	0.045541446	0.000364771	0.284114667	chr10	5896222	FBXO18
cg13936422	-0.127732477	0.035660314	0.000364964	0.284124773	chr15	69669786	PCAT29
cg09654664	-0.110216462	0.030772051	0.00036526	0.284124773	chr16	72246688	Intergenic
cg05271743	-0.109340206	0.030527745	0.000365315	0.284124773	chr1	205247338	TMCC2
cg08405284	0.119802156	0.033450335	0.000365553	0.284145227	chr19	15836337	Intergenic
cg21199085	-0.367386443	0.102603119	0.000366705	0.284516893	chr15	59177279	MYO1E
cg14544641	-0.127763844	0.03568678	0.00036741	0.284755418	chr9	89460921	SEMA4D
cg14416664	-0.111763818	0.031220724	0.000367892	0.284755418	chr17	4885414	MINK1
cg10407048	-0.105334614	0.029428299	0.000368488	0.285073505	chr20	62184625	GTPBP5
cg12568743	-0.135899772	0.037970289	0.000368843	0.285094732	chr4	87912887	Intergenic
cg06232721	-0.291646594	0.081489197	0.000369048	0.285094732	chr16	35732903	Intergenic
cg05642371	0.165517863	0.046256244	0.00036999	0.285273188	chr18	72319367	Intergenic
cg18441305	-0.230338802	0.064378603	0.000370551	0.285527967	chr5	132749575	CCNI2
cg13719885	-0.19932815	0.055716273	0.000370998	0.285527967	chr3	128076550	Intergenic
cg07709485	-0.115722718	0.032347076	0.000371032	0.285527967	chr15	68077528	PIAS1
cg22128476	0.306148373	0.085595489	0.00037221	0.28594742	chr16	29155342	Intergenic
cg06059756	-0.121480019	0.033965905	0.000372434	0.28594742	chr4	70949171	MOB1B
cg18459806	-0.104463153	0.029208175	0.000372468	0.28594742	chr14	50827074	NIN
cg10956857	-0.093570164	0.026164395	0.000372837	0.285966577	chr1	3391984	PRDM16
cg08682282	-0.130098919	0.036378776	0.000372849	0.285966577	chr22	41927949	TNFRSF13C
cg22994649	-0.195510991	0.054678623	0.00037368	0.286338989	chr7	157849223	PTPRN2
cg18786414	-0.203716436	0.056973577	0.000373691	0.286338989	chr1	196558593	KCNT2
cg02926868	-0.109608744	0.030661253	0.000374816	0.286546696	chr11	66607291	Intergenic
cg10090749	-0.158166734	0.044245182	0.000374887	0.286546696	chr11	65444072	MIR612;NEAT1
cg08922794	-0.116358743	0.032554532	0.000375601	0.286707325	chr12	115947756	Intergenic
cg05979741	0.1189213	0.033273502	0.000375908	0.286804994	chr2	110115907	MALL
cg08464036	-0.474763207	0.132847582	0.000376346	0.287002933	chr19	9675111	ZNF562
cg21614618	-0.298230345	0.083469997	0.000377532	0.287497823	chr2	181281159	LOC101927156
cg12665211	-0.168886552	0.047273868	0.000378086	0.287612548	chr16	4474050	HMOX2;NMRAL1
cg03719539	0.158399118	0.044342543	0.000378573	0.287612548	chr8	144336886	SCRT1
cg02822921	-0.108789233	0.03045488	0.00037861	0.287612548	chr1	173208021	TNFSF4
cg17334836	-0.125305301	0.035079475	0.000378758	0.287612548	chr3	194055399	Intergenic
cg06438311	-0.117964795	0.033029506	0.00037953	0.287790309	chr17	32451190	PSMD11
cg26211531	-0.130237707	0.036468685	0.000379924	0.287860626	chr12	109223376	ACACB
cg14955261	-0.106374681	0.029786981	0.000379981	0.287860626	chr3	48196095	Intergenic
cg05138135	-0.116531362	0.032637088	0.000380923	0.288311782	chr10	133311868	ZNF511;TUBGCP2
cg18587364	-0.435615428	0.122003668	0.000380936	0.288311782	chr19	9675102	ZNF562
cg16535257	-0.230036473	0.064450564	0.000382823	0.288389661	chr1	817315	FAM87B
cg17138030	-0.113695883	0.03185922	0.000383535	0.288389661	chr11	119789911	Intergenic
cg22267551	0.15315398	0.042918913	0.00038389	0.288389661	chr12	53989449	HOXC10
cg13571678	-0.111390547	0.031217173	0.000384183	0.288389661	chr2	161983471	SLC4A10
cg04946003	0.113108614	0.031700321	0.000384452	0.288389661	chr18	56697220	WDR7
cg17778600	-0.136465281	0.038252564	0.000385286	0.288685992	chr3	52856801	TMEM110-MUSTN1;TMEM110
cg06606072	-0.086335225	0.024201089	0.000385387	0.288685992	chr19	17784495	FCHO1
cg13294753	-0.130682179	0.036634429	0.000385697	0.288783838	chr5	141622220	HDAC3
cg21054842	0.18849854	0.052855176	0.000386962	0.2894611	chr4	33061129	Intergenic
cg25612480	-0.299806553	0.08408408	0.000388072	0.289582975	chr8	48007899	UBE2V2
cg02324770	-0.091101473	0.025551413	0.000388273	0.289582975	chr15	39730844	FSIP1
cg19807286	-0.1504455	0.042196687	0.000388388	0.289582975	chr5	175253739	Intergenic
cg21260436	-0.099350682	0.027866772	0.000388587	0.289596752	chr3	49531061	DAG1
cg16787043	-0.112712309	0.031623019	0.000389976	0.290042953	chr8	66513807	C8orf46
cg00772257	0.192810752	0.054099948	0.000390379	0.290124353	chr7	115890	Intergenic
cg18818410	0.100547647	0.028214447	0.000390787	0.290166858	chr4	1213228	CTBP1-AS;CTBP1
cg21239384	-0.117694858	0.03302872	0.000391203	0.290264991	chr15	63155875	RPS27L
cg18742550	-0.115921359	0.032533622	0.00039162	0.290264991	chr2	163173532	Intergenic
cg13738327	0.199031846	0.055859147	0.000391653	0.290264991	chr11	68371764	LRP5
cg07239814	-0.100810172	0.028296621	0.000392357	0.290518425	chr5	21665506	Intergenic
cg14657818	0.101959093	0.028621122	0.000392724	0.2906108	chr2	8681927	ID2
cg15930380	-0.204436442	0.05740055	0.000393895	0.290732283	chr1	66934299	MIER1
cg15930994	-0.140172161	0.039361529	0.000394529	0.290732283	chr9	35621747	Intergenic
cg21878149	0.141073612	0.039618	0.000394972	0.290732283	chr1	220878680	HLX
cg13989713	0.112068189	0.031474872	0.000395395	0.29075281	chr8	82677516	Intergenic
cg19735421	-0.232353396	0.065274307	0.00039675	0.290823016	chr5	76714772	F2R
cg17576688	0.08896156	0.024991758	0.000396764	0.290823016	chr10	35354525	CCNY
cg02598071	-0.157364923	0.044218494	0.000398001	0.291470549	chr2	190407248	MFSD6
cg04906636	-0.261445223	0.073468055	0.000398267	0.29147375	chr6	157593111	ZDHHC14
cg21008077	-0.156870984	0.044082457	0.00039837	0.29147375	chr12	121557632	KDM2B
cg07498364	-0.151785796	0.042658617	0.000398973	0.29147375	chr7	77332481	GSAP
cg17027726	-0.144858894	0.040713524	0.000399191	0.29147375	chr3	125024334	HEG1
cg24598158	0.150191353	0.042212922	0.000399276	0.29147375	chr1	206614919	Intergenic
cg14817236	-0.112698678	0.031676846	0.000399553	0.29154323	chr2	66904395	LOC101060019
cg09615020	-0.123718872	0.034775719	0.000399761	0.291561223	chr6	32179975	RNF5;RNF5P1
cg26680656	0.136336513	0.038329338	0.000400729	0.291561223	chr13	43405345	ENOX1
cg06539411	0.085546664	0.024050681	0.000400792	0.291561223	chr11	87040188	TMEM135
cg20278911	-0.119456623	0.033586652	0.000401187	0.291561223	chr11	35238050	Intergenic
cg15112442	-0.125836864	0.035382981	0.000401556	0.291561223	chr5	100046439	Intergenic
cg12094222	-0.231269999	0.065030472	0.000401692	0.291561223	chr5	37886754	Intergenic
cg06556098	-0.246324523	0.06926616	0.000401887	0.291561223	chr1	169705840	SELL
cg07049288	-0.19301627	0.05427632	0.000401924	0.291561223	chr3	71380290	FOXP1
cg19735340	0.118269726	0.033258374	0.000402059	0.291561223	chr11	17075655	RPS13
cg03635405	-0.121371111	0.034131662	0.000402239	0.291561223	chr3	67382369	SUCLG2
cg16164010	0.099284499	0.027920547	0.000402244	0.291561223	chr1	53064187	PODN
cg13158944	-0.12048941	0.03388411	0.000402302	0.291561223	chr3	167787607	SERPINI1
cg09088602	-0.100133843	0.028165755	0.000403452	0.292061225	chr16	67529704	LOC100505942;FAM65A
cg27288151	0.178873305	0.050318016	0.000403914	0.292061225	chr11	125163292	PKNOX2-AS1;PKNOX2
cg17537466	-0.118136107	0.033236854	0.000404646	0.292061225	chr5	14673212	FAM105B
cg26120273	-0.16646451	0.046835184	0.000404811	0.292061225	chr1	151167281	LYSMD1;SCNM1
cg03198743	-0.109009455	0.030673958	0.000405493	0.292061225	chr22	23120880	RSPH14;GNAZ
cg00974809	0.111163108	0.031280194	0.000405531	0.292061225	chr3	32594118	Intergenic
cg25827836	-0.127074022	0.035758247	0.000405664	0.292061225	chr1	118118522	SPAG17
cg12102682	-0.116169101	0.032690369	0.000405785	0.292061225	chr17	1220541	Intergenic
cg26958806	0.1628347	0.04582928	0.000406614	0.292061225	chr6	27672518	Intergenic
cg14260631	-0.119898631	0.033745495	0.000406683	0.292061225	chr21	34568027	RCAN1
cg20667519	-0.083294022	0.023443525	0.000406776	0.292061225	chr2	130194063	TUBA3E
cg04779367	-0.112442752	0.031648985	0.000407015	0.292061225	chr1	27889806	Intergenic
cg16302916	-0.103627093	0.02916885	0.000407235	0.292061225	chr14	22500711	Intergenic
cg02537385	-0.154110956	0.043379831	0.000407338	0.292061225	chr21	31507672	TIAM1
cg03705758	-0.128934915	0.036296789	0.000407878	0.292061225	chr4	8403590	ACOX3
cg23012384	-0.110641732	0.0311473	0.000407925	0.292061225	chr12	92546751	Intergenic
cg13108328	0.139259214	0.039207666	0.000408493	0.292078393	chr12	19129326	PLEKHA5
cg05077683	-0.133985214	0.037733649	0.000410052	0.292405943	chr3	45999223	Intergenic
cg08634041	-0.160577907	0.045226354	0.000410476	0.292405943	chr13	77920194	EDNRB
cg02032112	-0.155752996	0.043869844	0.000410775	0.292405943	chr12	10716296	YBX3
cg06374249	-0.161416467	0.045467984	0.000411128	0.292405943	chr17	9007050	Intergenic
cg14299739	-0.116449122	0.032803917	0.000411525	0.292405943	chr18	79003077	Intergenic
cg10129154	-0.289677846	0.081605378	0.000411701	0.292405943	chr16	1043822	Intergenic
cg09088045	-0.167491784	0.047185661	0.000411865	0.292405943	chr8	63167143	YTHDF3
cg05546028	-0.109508386	0.030851388	0.000412	0.292405943	chr5	1449730	Intergenic
cg00812770	0.086689455	0.024422824	0.000412029	0.292405943	chr1	1138129	Intergenic
cg12045493	-0.121644333	0.034281962	0.000413843	0.292529582	chr9	94031966	PTPDC1
cg17075420	-0.130634202	0.036817841	0.000414192	0.292613782	chr15	75380707	SIN3A
cg23942678	-0.134896171	0.038021861	0.000414599	0.292676076	chr7	51157097	COBL
cg14078030	-0.165719028	0.04671565	0.000415311	0.292793401	chr19	17114095	MYO9B
cg02141740	-0.116439398	0.032825667	0.000415609	0.292875134	chr5	157222637	ITK
cg27216937	-0.137059371	0.038640491	0.000415866	0.292927558	chr11	6404747	APBB1
cg05508585	0.182192098	0.051369014	0.000416345	0.293052847	chr10	117140489	Intergenic
cg00389108	-0.193853328	0.054659214	0.000416578	0.293052847	chr9	105881672	Intergenic
cg24321971	0.142375787	0.040144615	0.000416591	0.293052847	chr11	27385371	LGR4
cg04377908	-0.124933679	0.035229047	0.000416974	0.293065456	chr22	48581569	FAM19A5
cg16578794	0.143326256	0.040420492	0.000417666	0.293374816	chr16	56612430	Intergenic
cg06301893	0.19706791	0.05558159	0.000418165	0.293374816	chr16	2340961	ABCA17P;ABCA3
cg03501899	-0.125212954	0.035322859	0.000419331	0.293374816	chr15	69481401	Intergenic
cg00935328	-0.393242884	0.11093741	0.000419465	0.293374816	chr4	158170741	FAM198B
cg05194972	0.146628377	0.04136572	0.000419534	0.293374816	chr20	21397784	NKX2-4
cg19134305	0.074340878	0.020974233	0.000419992	0.293515417	chr21	42317043	TFF3
cg00781817	-0.11257852	0.031766909	0.000420771	0.293550578	chr9	95169305	FANCC
cg25099853	-0.136860181	0.038618614	0.000420773	0.293550578	chr6	132504757	STX7
cg16412973	-0.169030388	0.047706456	0.000421961	0.294042714	chr9	127963338	FAM102A
cg05841627	0.098224658	0.027724032	0.000422263	0.294042714	chr5	181204908	TRIM7
cg22798313	-0.174402133	0.049226383	0.000422395	0.294042714	chr19	33430148	PEPD
cg06179260	-0.158437085	0.044724089	0.000422889	0.294092358	chr3	49347058	Intergenic
cg18702502	-0.184505366	0.052086426	0.000423326	0.294092358	chr9	8887839	PTPRD
cg25383919	-0.117888225	0.033283623	0.00042386	0.294132472	chr15	84802894	ZNF592
cg24942187	-0.10283461	0.029035442	0.000424233	0.294174339	chr18	31657166	B4GALT6
cg11645306	-0.136596071	0.038569689	0.000424475	0.294205678	chr18	48947693	SMAD7
cg27606022	-0.130711272	0.03691289	0.000425211	0.294205678	chr6	53314302	ELOVL5
cg20209276	-0.094972808	0.026820759	0.000425299	0.294205678	chr1	201497608	CSRP1
cg25770176	-0.097704733	0.027592467	0.000425339	0.294205678	chr10	89645927	PANK1
cg09759083	-0.095418113	0.026948162	0.000425641	0.294205678	chr3	112519335	Intergenic
cg26374678	-0.26601315	0.075137565	0.000426401	0.29448416	chr2	25204194	Intergenic
cg08843513	0.113861424	0.032164056	0.000426881	0.29448416	chr3	14123454	TMEM43;CHCHD4
cg27527593	0.095984788	0.02711609	0.000427276	0.29448416	chr2	8678195	Intergenic
cg05216141	-0.146208546	0.041305016	0.000427345	0.29448416	chr6	36387182	ETV7
cg02446997	-0.19064709	0.053861291	0.00042756	0.29448416	chr12	130127226	Intergenic
cg24678928	-0.256910583	0.07258614	0.000427886	0.29448416	chr4	168319677	DDX60
cg12062266	-0.168963803	0.047739466	0.000428044	0.29448416	chr2	120597730	Intergenic
cg13087294	0.089776739	0.025366348	0.000428177	0.29448416	chr8	124207564	LOC101927588
cg02138834	0.135438452	0.038269616	0.00042841	0.29448416	chr7	75938289	POR
cg09519954	-0.109542728	0.030953164	0.000428532	0.29448416	chr16	3797220	CREBBP
cg17362661	0.115196355	0.032554456	0.000429185	0.294505256	chr2	99594027	AFF3
cg20535781	0.203837756	0.057610905	0.000429814	0.294505256	chr12	132888426	CHFR
cg13943760	-0.254997768	0.072070848	0.000429856	0.294505256	chr10	73553883	USP54
cg11800675	0.135638704	0.038336318	0.000429902	0.294505256	chr1	3531583	MEGF6
cg08774990	-0.21041861	0.059475098	0.000430218	0.294505256	chr18	2547540	METTL4
cg11870375	-0.15200648	0.042967589	0.000430581	0.294505256	chr2	156410972	Intergenic
cg17341370	-0.111903187	0.031633654	0.000430947	0.294523999	chr6	149746880	NUP43
cg12537168	0.119198718	0.033696181	0.000430975	0.294523999	chr19	36973295	Intergenic
cg01463565	0.194119439	0.054882268	0.00043168	0.29456663	chr17	9022840	NTN1
cg03837963	-0.138283666	0.039096755	0.000431769	0.29456663	chr16	15573072	C16orf45
cg18560111	0.16472769	0.046573262	0.000431772	0.29456663	chr5	75236843	ANKRD31
cg06920136	-0.144987173	0.040997078	0.000432469	0.294666503	chr14	21477698	RAB2B;TOX4
cg22196855	0.184225875	0.052103825	0.000433723	0.294906979	chr18	389880	COLEC12
cg06526153	-0.114566181	0.032406461	0.000434461	0.294944422	chr1	97094404	DPYD
cg24765794	-0.114671607	0.032436912	0.000434572	0.294944422	chr5	141558854	LOC100505658;DIAPH1
cg24954168	0.143028376	0.040458814	0.000434668	0.294944422	chr9	137354012	EXD3
cg02033158	0.117240576	0.033165669	0.00043493	0.294966158	chr9	6716877	Intergenic
cg18560638	-0.082529789	0.023348649	0.000435459	0.29499268	chr13	99355945	UBAC2;MIR623
cg17836141	-0.265462102	0.075112029	0.000436196	0.295226006	chr2	168355773	Intergenic
cg06701353	-0.12200909	0.034522472	0.000436232	0.295226006	chr6	6610804	LY86;LY86-AS1
cg25174111	-1.101535033	0.311757435	0.00043771	0.295639361	chr11	65864408	MUS81
cg12869100	-0.098572741	0.027898603	0.000437764	0.295639361	chr5	135363031	H2AFY
cg07156394	-0.09826856	0.027815834	0.000438451	0.295977392	chr7	55555359	VOPP1
cg04946282	-0.080561469	0.022804399	0.000438633	0.295977392	chr5	119078065	DMXL1
cg06320126	-0.106583302	0.030171706	0.000438891	0.296026718	chr11	67118669	KDM2A
cg16987437	-0.164738414	0.046639322	0.00043951	0.296181883	chr2	230418179	SP100
cg15081886	0.095519574	0.027045497	0.000440111	0.296181883	chr1	1421521	LOC441869
cg08278487	0.122615318	0.03471909	0.00044039	0.296181883	chr13	78603637	POU4F1
cg21433703	-0.093489655	0.026472126	0.000440412	0.296181883	chr17	19901761	Intergenic
cg04822808	0.19480634	0.055162737	0.000440645	0.296214003	chr15	100341956	ADAMTS17
cg14810811	-0.127691534	0.036161232	0.000441156	0.296433449	chr16	869049	LMF1
cg26165269	0.16332459	0.046254937	0.000441494	0.296536751	chr17	79791714	Intergenic
cg06979020	-0.09864624	0.027941077	0.000442242	0.296568529	chr16	69626484	NFAT5
cg01264131	-0.086431178	0.024484397	0.000442996	0.296799968	chr8	65836889	PDE7A
cg05550851	-0.137331368	0.038907134	0.000443537	0.297038958	chr14	95196732	CLMN
cg00017595	-0.135765052	0.03846509	0.000443795	0.297066978	chr4	165230860	KLHL2
cg10545682	0.155357623	0.04401781	0.000444024	0.297066978	chr1	151540148	TUFT1
cg06456531	-0.239461296	0.067848368	0.000444134	0.297066978	chr17	40772931	KRT26
cg09270675	0.15607279	0.04422477	0.000444594	0.297174835	chr6	56954813	DST;BEND6
cg22226197	-0.166646013	0.047221378	0.000444666	0.297174835	chr3	121661678	HCLS1
cg18825922	-0.133012371	0.037694795	0.000445278	0.297460154	chr14	102897822	TRAF3
cg21700388	-0.110156549	0.031220409	0.000445801	0.297685422	chr9	128750725	ZER1
cg18199208	-0.125533104	0.035579823	0.000446033	0.297716462	chr2	219624563	Intergenic
cg14661504	-0.1020423	0.028924294	0.00044653	0.297843331	chr14	20744715	EDDM3A
cg07718746	-0.116939161	0.033147227	0.000446594	0.297843331	chr17	35561087	Intergenic
cg07167192	0.126596854	0.035887499	0.000447039	0.298016341	chr14	103058092	CDC42BPB
cg12470812	-0.095936413	0.02719748	0.000447375	0.298107245	chr6	105902998	Intergenic
cg00722350	-0.073007537	0.020698498	0.000447724	0.298107245	chr20	53661032	Intergenic
cg16584577	-0.118766132	0.033677685	0.000448784	0.2984406	chr2	24720937	NCOA1
cg04770195	-0.090635943	0.025702095	0.000449034	0.298461752	chr16	53080658	CHD9
cg18621277	-0.117415355	0.033298089	0.00044939	0.298461752	chr17	78858558	TIMP2
cg20541456	-0.212958614	0.060394462	0.000449491	0.298461752	chr5	157269509	CYFIP2
cg03706376	-0.189978571	0.053887055	0.000450547	0.298865924	chr6	148772215	UST
cg25446808	0.116137989	0.032944793	0.00045099	0.299036173	chr18	47930069	SMAD2
cg16528730	-0.114462519	0.032476267	0.000452218	0.299500914	chr8	30579828	GTF2E2
cg07436823	-0.216847363	0.061527435	0.000452379	0.299500914	chr1	98661505	SNX7
cg04212729	0.135171074	0.038357028	0.000453013	0.299500914	chr14	64704318	PLEKHG3
cg22160300	-0.205905256	0.058425014	0.000453325	0.299500914	chr3	177109950	TBL1XR1
cg10171609	-0.136556439	0.03875615	0.00045393	0.299500914	chr10	5363609	UCN3
cg09489567	-0.073105108	0.020753935	0.000455629	0.300251845	chr2	43136913	Intergenic
cg10600534	-0.14180828	0.04026559	0.000456722	0.300486564	chr15	60679720	RORA
cg19682367	-0.111097304	0.031545459	0.000456734	0.300486564	chr3	189170696	TPRG1
cg12219325	0.168318477	0.047796367	0.000457143	0.300509046	chr8	58146025	FAM110B
cg10187579	-0.241993444	0.068726462	0.000458097	0.300629097	chr1	164623226	PBX1
cg15847691	-0.101813938	0.028916287	0.000458135	0.300629097	chr1	180594726	Intergenic
cg05485635	-0.122994554	0.034935931	0.000458839	0.300639413	chr15	66404690	MAP2K1
cg17035892	0.116216342	0.033014158	0.000459482	0.300937389	chr22	38316782	CSNK1E
cg23636571	-0.132437434	0.03762762	0.000460351	0.300943835	chr6	32861218	Intergenic
cg08679171	-0.191814265	0.054502263	0.000460871	0.300943835	chr12	12176471	LRP6
cg17444582	0.1067563	0.030339866	0.000462069	0.301082639	chr17	9791675	DHRS7C
cg25884651	-0.156058771	0.044352245	0.00046217	0.301082639	chr4	168475185	DDX60L
cg08918534	-0.167331059	0.047558545	0.000462511	0.301082639	chr5	114447571	KCNN2;LOC101927078
cg12476242	-0.078271517	0.022247313	0.000462813	0.301082639	chr3	128094551	RUVBL1
cg02069944	0.114971501	0.032680258	0.000463111	0.301082639	chr17	81217722	AZI1
cg22214172	-0.129698996	0.03687057	0.000463778	0.301082639	chr7	16604413	ANKMY2
cg18599667	-0.124857555	0.035497272	0.000464291	0.301082639	chr12	15985138	DERA
cg09516265	0.123751744	0.035183231	0.00046435	0.301082639	chr1	71250359	Intergenic
cg17036624	-0.266781341	0.075849538	0.000464532	0.301082639	chr3	8769914	OXTR
cg07989351	0.120889573	0.03437205	0.000464799	0.301082639	chr12	8697154	RIMKLB
cg20048140	-0.142514244	0.040522423	0.000465085	0.301082639	chr5	118956956	DTWD2
cg04075376	-0.154934987	0.044054303	0.000465108	0.301082639	chr6	16410074	ATXN1
cg00220571	0.11687663	0.033241718	0.000466741	0.301373906	chr12	49588988	FAM186B
cg03365629	-0.15238847	0.043342647	0.000466846	0.301373906	chr3	46483463	Intergenic
cg21770330	0.133679388	0.038022263	0.000466989	0.301373906	chr11	124746562	NRGN
cg06397427	-0.27845606	0.079206553	0.000467422	0.301463855	chr18	74460236	Intergenic
cg23456469	-0.136599956	0.038859926	0.00046808	0.30156617	chr8	27350252	PTK2B
cg22501243	-0.120104808	0.034167786	0.00046815	0.30156617	chr12	122126721	MLXIP
cg17138515	-0.113530028	0.032302523	0.000469122	0.30156617	chr10	31708658	Intergenic
cg07430472	0.222249185	0.063238457	0.000469338	0.30156617	chr13	57630866	PCDH17
cg00033992	-0.146717613	0.041748136	0.000469531	0.30156617	chr11	65549062	LTBP3
cg14021398	-0.219124714	0.062363524	0.000470719	0.30178548	chr8	100336130	RNF19A
cg03556497	0.143049347	0.040712925	0.000470819	0.30178548	chr20	38724148	SLC32A1
cg14430867	0.151665641	0.043166304	0.000470978	0.30178548	chr17	39451409	MED1
cg19021732	0.126035299	0.035872338	0.000471116	0.30178548	chr15	34210323	C15orf29
cg02897974	-0.171907512	0.048930701	0.000471385	0.30181656	chr13	112019608	Intergenic
cg26111542	-0.130693738	0.037202891	0.000471884	0.30181656	chr17	44249875	SLC4A1
cg05954411	0.159453684	0.045389857	0.000471917	0.30181656	chr6	28554033	Intergenic
cg25437919	-0.082594508	0.023514439	0.000472753	0.302230834	chr7	130498058	MEST
cg17877566	-0.237100797	0.067506655	0.000473179	0.302325582	chr17	47971579	CDK5RAP3
cg06094607	-0.103364236	0.029430041	0.000473278	0.302325582	chr8	143479715	ZC3H3
cg18696449	-0.173358411	0.049366869	0.00047427	0.302523053	chr1	150148836	PLEKHO1
cg07943071	-0.167998209	0.047843567	0.000474671	0.302523053	chr12	92398905	Intergenic
cg19936885	0.143540573	0.040881751	0.00047518	0.302523053	chr3	9362871	THUMPD3
cg16220592	0.164983351	0.04698968	0.000475288	0.302523053	chr1	151848831	THEM5
cg04391313	-0.22657441	0.064539185	0.000476002	0.302523053	chr16	52874204	Intergenic
cg26720404	0.187259501	0.053340581	0.00047602	0.302523053	chr5	144205305	KCTD16
cg26009124	-0.122776883	0.034974797	0.000476371	0.302523053	chr20	21325607	XRN2
cg10121788	-0.207166581	0.059015065	0.000476436	0.302523053	chr16	77435685	ADAMTS18
cg14503203	-0.104894162	0.029885647	0.000477407	0.302523053	chr19	51080023	KLK14
cg03648666	-0.136339396	0.038846292	0.000477647	0.302523053	chr3	71107967	FOXP1
cg02771230	-0.139461374	0.039737391	0.000477893	0.302523053	chr20	58994930	TH1L
cg02569682	-0.108581223	0.030939242	0.000478029	0.302523053	chr9	6787573	KDM4C
cg16271437	0.180356492	0.051393442	0.000478328	0.302523053	chr20	23143314	Intergenic
cg08645402	-0.129679837	0.036952933	0.000478336	0.302523053	chr16	4458241	Intergenic
cg03117487	0.113516433	0.032348574	0.000478621	0.302523053	chr1	181509012	CACNA1E
cg20536390	-0.124314186	0.035427036	0.000478874	0.302523053	chr16	88882208	CBFA2T3
cg06414929	0.190089011	0.054173723	0.000479125	0.302523053	chr2	172093194	Intergenic
cg20412673	-0.127438013	0.036322261	0.000479729	0.302523053	chr4	88616362	HERC3
cg08122496	-0.11299565	0.032207042	0.000479947	0.302523053	chr2	61417089	USP34
cg10713002	0.117556168	0.033511207	0.000480743	0.302523053	chr8	143822876	PUF60
cg04906860	-0.119806044	0.034152608	0.00048075	0.302523053	chr5	890323	BRD9
cg07348961	-0.105874337	0.030183309	0.000481194	0.302523053	chr11	119337385	Intergenic
cg19315863	0.115289657	0.032868192	0.000481328	0.302523053	chr10	8054633	FLJ45983;GATA3
cg13158481	0.153630931	0.043801661	0.000481708	0.302523053	chr2	176123851	HOXD9
cg22327802	-0.087161291	0.024851549	0.000481965	0.302523053	chr18	12951186	SEH1L
cg06392698	-0.106856904	0.030468375	0.000482208	0.302523053	chr19	42277181	Intergenic
cg01876145	0.118267013	0.033725076	0.000482821	0.302523053	chr11	60775510	MS4A15
cg03002526	-0.144854867	0.041306935	0.000482829	0.302523053	chr6	104789845	HACE1
cg09610100	-0.112693759	0.032136775	0.00048301	0.302523053	chr5	109704799	MAN2A1
cg03671700	-0.134406209	0.038331008	0.00048342	0.30255839	chr16	62034768	CDH8
cg26292116	-0.890095969	0.253870526	0.000484062	0.30255839	chr2	240679402	AQP12B
cg00786472	-0.144272785	0.041154508	0.000484893	0.302630717	chr2	196399755	HECW2
cg18484769	-0.302740084	0.086364417	0.000485354	0.302630717	chr1	9351315	SPSB1
cg06112074	-0.105392185	0.030065866	0.00048536	0.302630717	chr11	72723515	ARAP1
cg08652369	-0.107165938	0.030572251	0.000485437	0.302630717	chr3	66379380	LRIG1
cg21088438	0.135855343	0.03876753	0.000487185	0.303319913	chr14	69798151	SLC10A1
cg24921833	-0.085479563	0.024392831	0.000487309	0.303319913	chr1	153954210	CRTC2
cg15411927	-0.091534231	0.026122669	0.000487804	0.303319913	chr1	9809063	CLSTN1
cg24260212	-0.117838165	0.033631168	0.000488123	0.303319913	chr15	55641366	PRTG
cg25630687	-0.106813878	0.030485861	0.000488338	0.303319913	chr2	29097343	CLIP4
cg16258767	-0.137819642	0.03933744	0.00048869	0.303319913	chr12	120886831	SPPL3
cg01359896	-0.181274749	0.051744139	0.000489153	0.303319913	chr16	4052067	ADCY9
cg17445666	-0.215034835	0.061386275	0.000489672	0.303319913	chr19	37692353	ZNF781
cg15926850	0.210815677	0.060184641	0.000489968	0.303319913	chr17	45984494	MAPT
cg16219186	-0.141678809	0.040450011	0.000490419	0.303319913	chr5	143400965	NR3C1
cg23478279	-0.109520393	0.031268976	0.000490491	0.303319913	chr11	126272892	FOXRED1
cg18335241	0.10654032	0.030419165	0.000490704	0.303319913	chr7	92836443	CDK6;LOC101927497
cg03864397	-0.109050922	0.031136233	0.000490755	0.303319913	chr2	201185301	CASP10
cg18579868	-0.093092849	0.026579887	0.000490756	0.303319913	chr1	160095738	IGSF8
cg14502916	-0.10560522	0.03015257	0.000490787	0.303319913	chr19	47339260	C5AR2
cg18929590	0.23399478	0.066820802	0.00049176	0.303319913	chr12	119877093	CIT
cg20241156	-0.129125683	0.036874729	0.000491916	0.303319913	chr9	69723581	PTAR1
cg04251370	-0.127644429	0.036453456	0.000492218	0.303319913	chr19	48343609	TMEM143
cg20595421	-0.12516582	0.035752228	0.000493397	0.303330934	chr10	77867076	DLG5
cg13503416	-0.128633046	0.03674456	0.000493736	0.303330934	chr6	160919684	Intergenic
cg06441720	-0.104718884	0.029913596	0.000493782	0.303330934	chr3	131480249	SNORA58;MRPL3
cg06408522	-0.10887833	0.031101778	0.000493784	0.303330934	chr6	2959401	SERPINB6
cg25332717	-0.10896022	0.031128343	0.000494434	0.303330934	chr2	105404211	FHL2
cg08979573	0.101041087	0.028866059	0.000494456	0.303330934	chr1	44103002	Intergenic
cg06191591	-0.100914713	0.028830403	0.000494555	0.303330934	chr3	46380609	LOC102724297
cg27087059	-0.109568103	0.031303428	0.000494724	0.303330934	chr6	11404000	Intergenic
cg04831392	-0.117001396	0.033429414	0.000495165	0.303330934	chr2	95053646	MAL
cg00362690	0.177779005	0.050803099	0.000496225	0.303756582	chr15	69154799	MIR548H4
cg09100800	-0.109874058	0.031399125	0.000496411	0.303756582	chr2	7792565	Intergenic
cg21582785	-0.126726415	0.036215713	0.000496522	0.303756582	chr7	3943145	SDK1
cg21500909	-0.129905547	0.037132268	0.000497907	0.304247517	chr19	41364734	TMEM91;B9D2
cg10202182	0.110470355	0.031577242	0.000497976	0.304247517	chr16	1965475	SNHG9;RPS2;RNF151
cg19905126	-0.157031219	0.0448865	0.000497996	0.304247517	chr10	21765044	DNAJC1
cg07875832	0.162661376	0.046500132	0.000498587	0.304247517	chr1	12643370	AADACL4
cg02677614	-0.289639546	0.082805618	0.000499064	0.304247517	chr6	8343863	Intergenic
cg12691679	-0.108992649	0.031162713	0.000499598	0.304247517	chr13	41020767	ELF1
cg09209398	-0.108430698	0.03100665	0.000500556	0.304668515	chr7	134900888	CALD1
cg05036502	-0.118272393	0.033821559	0.000500669	0.304668515	chr16	11683251	TXNDC11
cg05885484	-0.189631406	0.054230228	0.00050098	0.304702529	chr5	123511621	CSNK1G3
cg27033383	-0.218509402	0.062491135	0.000501234	0.304702529	chr17	79393553	RBFOX3
cg15055553	-0.150568114	0.04306262	0.000501519	0.304723595	chr12	1588239	FBXL14
cg20199709	0.459978867	0.131570213	0.000502341	0.304994826	chr1	63261981	LINC00466
cg15649706	0.129541484	0.037053723	0.000502346	0.304994826	chr12	110367044	Intergenic
cg14576753	-0.148705511	0.042537659	0.000502696	0.305092329	chr18	3153380	MYOM1
cg25519292	-0.142266514	0.040700422	0.000503437	0.30510655	chr13	33051787	KL
cg11887555	0.104117425	0.029787451	0.000503642	0.30510655	chr4	6953749	TBC1D14
cg02238715	-0.10111235	0.028928205	0.000503751	0.30510655	chr16	21652909	METTL9;IGSF6
cg13308063	-0.093793407	0.026837309	0.000504489	0.30510655	chr6	32074566	TNXB
cg12813510	0.184922494	0.052917106	0.000505082	0.30510655	chr11	120895047	GRIK4
cg01089975	-0.1117405	0.031975698	0.000505128	0.30510655	chr19	38281976	SPINT2
cg11583475	0.218570281	0.062550624	0.000505594	0.30510655	chr4	24913306	CCDC149
cg04020747	-0.207410392	0.059359333	0.000505863	0.30510655	chr2	98560080	INPP4A
cg16652396	-0.113297186	0.032424897	0.000505878	0.30510655	chr22	40488295	MKL1
cg04280775	-0.113019024	0.032345719	0.000505964	0.30510655	chr2	207619851	METTL21A
cg04970129	-0.138423506	0.039620703	0.00050667	0.30510655	chr3	120052498	GSK3B
cg10184020	0.072700639	0.020810143	0.000507038	0.30510655	chr5	150284363	CAMK2A
cg23985797	0.216292814	0.061916924	0.000507495	0.30510655	chr2	1479142	TPO
cg13703744	-0.124546456	0.035653616	0.000507569	0.30510655	chr3	152472879	Intergenic
cg23111990	-0.132701984	0.037988351	0.000507581	0.30510655	chr13	99547862	TM9SF2
cg22698272	-0.16739973	0.047921954	0.000507682	0.30510655	chr1	220881272	HLX
cg07033286	-0.13511335	0.038679496	0.000507724	0.30510655	chr1	22106135	Intergenic
cg18239395	-0.125929416	0.036052696	0.000508145	0.30510655	chr3	197339692	Intergenic
cg05447579	0.127330465	0.036458883	0.000509055	0.30510655	chr7	1476056	INTS1
cg01207650	0.130163136	0.037269984	0.000509058	0.30510655	chr16	920817	LMF1
cg11576408	0.076563934	0.021923564	0.000509295	0.30510655	chr10	69961534	Intergenic
cg14036584	-0.127121077	0.036400472	0.000509333	0.30510655	chr4	48700067	FRYL
cg02763799	-0.111249172	0.031857395	0.000509695	0.30510655	chr5	150024548	HMGXB3
cg03379894	-0.158453187	0.04537967	0.000510402	0.305154149	chr5	141752300	Intergenic
cg25041262	-0.143239455	0.041025787	0.000510914	0.305346524	chr14	95061411	Intergenic
cg17430228	-0.151018306	0.043255071	0.000511113	0.305351818	chr11	353918	Intergenic
cg24300038	-0.25112479	0.071935709	0.000511831	0.30556799	chr13	113165041	PROZ
cg21669271	-0.138750146	0.039748941	0.000512394	0.30556799	chr22	35454816	Intergenic
cg06987935	-0.187294603	0.053657241	0.00051256	0.30556799	chr5	20610778	Intergenic
cg20899770	0.17586784	0.050384874	0.000512722	0.30556799	chr15	43206560	EPB42
cg14732324	0.111395164	0.03191549	0.000513046	0.30556799	chr5	528505	Intergenic
cg19476342	-0.111224793	0.031866793	0.00051307	0.30556799	chr3	10095973	FANCD2;C3orf24
cg25092052	-0.137289685	0.039335295	0.000513188	0.30556799	chr10	72254823	Intergenic
cg03896235	-0.098131685	0.028120762	0.000514301	0.306063191	chr18	70061940	RTTN
cg20770512	-0.104192351	0.029861854	0.00051526	0.306086927	chr6	13395861	GFOD1
cg15395837	-0.194905055	0.055862281	0.000515483	0.306086927	chr8	141820330	Intergenic
cg22796355	-0.125602911	0.035999955	0.000515585	0.306086927	chr17	62705838	10-Mar
cg21518709	-0.132893426	0.038093961	0.000516352	0.306342873	chr18	3063386	Intergenic
cg21097881	0.377005589	0.108081459	0.000517127	0.306342873	chr7	24284319	NPY
cg15935400	-0.130604022	0.037447331	0.000518103	0.306575879	chr14	91047696	RPS6KA5
cg02170918	-0.104479776	0.029957193	0.000518127	0.306575879	chr2	237330272	COL6A3
cg06060795	-0.180462029	0.051749765	0.000518948	0.306722482	chr10	21407030	Intergenic
cg08733957	0.061365359	0.017604592	0.000521713	0.307902906	chr1	23798807	GALE
cg17377647	-0.104485073	0.029977584	0.000522323	0.308036773	chr17	82627366	WDR45L
cg05318384	-0.223878218	0.064240342	0.000523149	0.308184373	chr20	21947066	Intergenic
cg00044729	-0.180619889	0.051829375	0.000523371	0.30820207	chr22	39894971	ENTHD1
cg03966486	-0.097232336	0.027902961	0.000523821	0.308326587	chr21	38819126	ETS2
cg00103299	-0.089948214	0.025814375	0.000524277	0.308326587	chr15	92819016	Intergenic
cg02824029	0.114452292	0.032849899	0.000524902	0.308481474	chr6	29602230	GABBR1
cg01905058	-0.116707713	0.033497728	0.000524999	0.308481474	chr7	2998034	CARD11
cg13066892	-0.216028857	0.062019271	0.000526533	0.309014299	chr1	240559917	GREM2
cg06445611	-0.117926645	0.033856758	0.000526821	0.309014299	chr6	89315333	GABRR2
cg16798428	-0.112160443	0.032203299	0.000527243	0.309014299	chr20	47626081	NCOA3
cg06703980	-0.106436296	0.030559839	0.000527253	0.309014299	chr3	126948022	CHCHD6
cg20893172	-0.121232971	0.034811045	0.000527797	0.309219906	chr2	708790	Intergenic
cg19640231	-0.167425185	0.048083675	0.000529049	0.309303321	chr7	155276164	Intergenic
cg11386011	-0.138911302	0.039895256	0.000529155	0.309303321	chr6	32153378	PPT2;PRRT1
cg19247495	-0.118234599	0.033957466	0.000529265	0.309303321	chr10	96561212	TM9SF3
cg11686365	-0.150301491	0.043167359	0.000529288	0.309303321	chr2	111133363	BCL2L11
cg02433018	0.108793597	0.03125172	0.00053051	0.309790209	chr1	81800317	ADGRL2
cg14755717	0.111461963	0.032021308	0.000531162	0.309947224	chr11	2393815	CD81
cg15020588	-0.105541281	0.030322661	0.000531671	0.310131514	chr10	125856210	DHX32
cg11115176	-0.177469201	0.050994749	0.000532571	0.310220278	chr10	114548779	ABLIM1
cg25896441	-0.122199231	0.035113673	0.000532654	0.310220278	chr12	1507383	Intergenic
cg03903701	-0.089773105	0.025797237	0.000532954	0.310220278	chr5	111227424	CAMK4
cg06772113	-0.114089164	0.032789579	0.000533965	0.310220278	chr10	5894025	FBXO18
cg17023304	-0.101354638	0.029130473	0.000534161	0.310220278	chr1	77688975	Intergenic
cg09906780	-0.095959202	0.027581142	0.000534501	0.310220278	chr2	218231513	ARPC2
cg00263032	-0.136543318	0.039247212	0.000534702	0.310220278	chr6	154219370	OPRM1;IPCEF1
cg06864655	-0.168754781	0.048506687	0.000534814	0.310220278	chr7	153836137	Intergenic
cg24256211	-0.207481419	0.059640781	0.000535106	0.310220278	chr14	54568496	SAMD4A
cg09826050	-0.187687543	0.053952475	0.000535292	0.310220278	chr1	217136831	ESRRG
cg09763327	0.087451352	0.025139353	0.000535475	0.310220278	chr22	21972659	TOP3B
cg24098021	0.134985805	0.03880465	0.000535602	0.310220278	chr6	41546033	FOXP4;FOXP4-AS1
cg02363875	-0.15743755	0.045259469	0.000535688	0.310220278	chr7	921069	ADAP1
cg17367816	0.285857521	0.0821809	0.000536005	0.310247798	chr10	42178453	Intergenic
cg07894537	-0.143577105	0.041277549	0.000536122	0.310247798	chr3	15051978	MRPS25
cg12980477	0.123738346	0.035578928	0.000537065	0.310290563	chr6	27188674	Intergenic
cg14255040	-0.143806247	0.041349354	0.000537103	0.310290563	chr20	43230277	Intergenic
cg14343953	-0.122367406	0.035185587	0.000537231	0.310290563	chr17	19261217	EPN2
cg16939112	-0.099199723	0.028524531	0.000537373	0.310290563	chr12	1698138	ADIPOR2
cg27335571	-0.117011767	0.033647096	0.00053753	0.310290563	chr1	27343071	SYTL1
cg22821709	-0.123424586	0.035494509	0.000538184	0.310290563	chr10	33940119	Intergenic
cg22831315	0.141732778	0.040759913	0.000538239	0.310290563	chr13	36346865	SPG20
cg27151527	-0.10337426	0.02972879	0.000538269	0.310290563	chr8	55940768	LYN
cg05069426	0.216443153	0.062245743	0.000538284	0.310290563	chr12	54000181	HOXC9
cg19100996	-0.08815492	0.025352149	0.000538322	0.310290563	chr12	132561999	FBRSL1
cg07320695	-0.11728102	0.033733474	0.000539352	0.310660949	chr4	106502532	Intergenic
cg18667648	-0.164794196	0.047403732	0.000539942	0.310857084	chr11	6605346	ILK
cg22244214	0.13655181	0.039281584	0.000540273	0.310857084	chr12	8243984	LOC653113
cg18379793	-0.105620716	0.030386836	0.000540985	0.311070591	chr13	111215814	ARHGEF7
cg18469713	0.11330116	0.03259762	0.000541225	0.311070591	chr9	32954333	Intergenic
cg27308218	-0.079712723	0.02293435	0.00054134	0.311070591	chr2	173028382	RAPGEF4
cg11296810	0.154885431	0.044564391	0.000541636	0.311070591	chr5	122531264	Intergenic
cg14060828	0.147522163	0.042447115	0.00054185	0.311070591	chr19	49423018	PTH2
cg06309540	0.137057588	0.039436926	0.000541994	0.311070591	chr3	117735688	Intergenic
cg27396790	-0.142617392	0.041037458	0.000542121	0.311070591	chr2	235834058	AGAP1
cg00059510	0.096084963	0.027649371	0.000542469	0.311070591	chr10	97640428	PI4K2A
cg11219794	-0.123367039	0.035501211	0.000542695	0.311070591	chr2	105511393	Intergenic
cg11407210	-0.083968427	0.024163796	0.000542776	0.311070591	chr15	78907431	Intergenic
cg09158578	-0.156823795	0.045133644	0.000543402	0.311274471	chr16	9564872	Intergenic
cg02102363	-0.169017483	0.048646297	0.000543875	0.311274471	chr4	54784424	Intergenic
cg26588825	-0.136346399	0.03924315	0.000543907	0.311274471	chr4	158172762	FAM198B
cg10357038	-0.112286025	0.032319896	0.000544291	0.311358108	chr14	88791169	EML5
cg23494972	0.097993683	0.028206667	0.000544442	0.311358108	chr2	109711066	Intergenic
cg07439546	-0.138735008	0.039937662	0.000545126	0.311571881	chr16	8719499	ABAT
cg06385639	-0.084458016	0.024313843	0.000545384	0.311571881	chr17	77433004	9-Sep
cg09680813	-0.260226171	0.074916242	0.00054558	0.311571881	chr6	25088390	CMAHP
cg24577892	-0.135838801	0.039110719	0.000546331	0.311571881	chr12	44525950	NELL2
cg08537003	-0.152546276	0.043921744	0.000546427	0.311571881	chr14	70248633	ADAM21P1
cg05915659	-0.093645873	0.026963425	0.000546562	0.311571881	chr6	21927742	CASC15
cg12660341	0.080118893	0.023070116	0.000547017	0.311613454	chr4	3384501	RGS12
cg23183121	-0.202901194	0.058435485	0.000548255	0.311696935	chr19	18098868	IL12RB1;MAST3
cg03050884	-0.103519081	0.029813596	0.000548286	0.311696935	chr1	114751040	CSDE1
cg09087561	-0.105671014	0.030434179	0.000548474	0.311696935	chr8	1651319	DLGAP2
cg03093944	-0.098967379	0.028505086	0.000548869	0.311696935	chr17	3016112	RAP1GAP2
cg04350571	0.152525804	0.043933035	0.000549152	0.311696935	chr8	142774703	LYNX1
cg20411843	0.163569596	0.047116139	0.000549461	0.311696935	chr6	166006280	Intergenic
cg19896448	0.11620693	0.033473441	0.00054948	0.311696935	chr7	150449437	GIMAP8
cg13683440	0.116645641	0.033608349	0.000551257	0.312288133	chr3	150704090	FAM194A
cg08771408	-0.275374102	0.079346007	0.000551633	0.312288133	chr7	154885373	DPP6
cg06110802	-0.159669196	0.046007965	0.000551793	0.312288133	chr4	151099024	RPS3A
cg23607365	-0.134763023	0.038831933	0.000551896	0.312288133	chr16	57659187	ADGRG1
cg09839355	-0.097364256	0.028055521	0.000551904	0.312288133	chr9	130241053	Intergenic
cg09807914	-0.286550075	0.082579555	0.000552763	0.312664294	chr11	55367854	OR4A15
cg01037756	0.141183742	0.040688358	0.000552981	0.312677196	chr1	33099626	AZIN2
cg01591025	-0.133144823	0.038375841	0.00055376	0.312808053	chr7	24978975	OSBPL3
cg20338872	-0.096755732	0.027889297	0.000554201	0.312925944	chr3	58533645	ACOX2
cg11680176	-0.123020566	0.035462279	0.000554655	0.31307254	chr6	168336197	Intergenic
cg18645035	-0.100662288	0.029024114	0.000556331	0.31344127	chr1	97094251	DPYD
cg24885417	0.290697442	0.083819982	0.000556561	0.31344127	chr7	24284144	NPY
cg15173586	-0.13172731	0.037983927	0.000556849	0.31344127	chr8	123772561	FAM91A1
cg08544355	-0.15736894	0.045378946	0.000557034	0.31344127	chr13	113238752	CUL4A
cg25968469	0.151140478	0.043583105	0.000557066	0.31344127	chr10	48479243	ARHGAP22
cg11416737	-0.16320015	0.047063093	0.000557433	0.313537632	chr18	63210616	BCL2
cg20649847	-0.200255564	0.057755636	0.000558245	0.313816608	chr17	29607861	ANKRD13B
cg05785932	-0.121671438	0.035091587	0.000558319	0.313816608	chr10	77416434	KCNMA1
cg26262196	0.137183838	0.039570243	0.000559158	0.313941045	chr7	30656923	CRHR2
cg07972557	-0.154302105	0.044508258	0.000559206	0.313941045	chr13	113450092	ADPRHL1
cg14365126	-0.115584443	0.033340744	0.000559323	0.313941045	chr9	136651085	Intergenic
cg17291127	-0.116322812	0.033554852	0.00055956	0.313964477	chr19	19418308	GATAD2A
cg05916432	0.112988718	0.032596257	0.00056025	0.314241657	chr1	201127204	Intergenic
cg01663148	-0.399012766	0.115115335	0.000560475	0.31425784	chr6	8743355	LOC100506207
cg19166799	-0.134559627	0.038822512	0.000560842	0.31435133	chr10	86898770	BMPR1A
cg24167264	-0.109256334	0.031523589	0.000561172	0.31435133	chr5	123544088	CSNK1G3
cg11507097	-0.163346665	0.047134036	0.000561751	0.314533965	chr21	28885854	N6AMT1
cg13230197	0.054911584	0.015845688	0.000562124	0.31463157	chr15	75712670	CSPG4
cg11433560	-0.127257493	0.036723348	0.000562317	0.31463157	chr5	172664394	NEURL1B
cg11685711	-0.151519502	0.043726346	0.000562576	0.314666357	chr7	43310317	HECW1
cg03019219	-0.259279796	0.074828141	0.00056293	0.314755146	chr6	29307293	OR14J1
cg22611259	-0.144176391	0.041619781	0.000564728	0.315232866	chr12	124495346	NCOR2
cg14347274	0.168984321	0.048783089	0.000565012	0.315232866	chr12	66065735	Intergenic
cg10116840	-0.127298494	0.036754217	0.000566017	0.31547636	chr11	128943327	TP53AIP1
cg22580712	0.122605882	0.035400369	0.000566225	0.31547636	chr15	98648000	Intergenic
cg13492227	-0.088899662	0.02567045	0.000566833	0.315575915	chr17	7438116	FGF11
cg00870633	-0.352371355	0.101755092	0.0005672	0.315575915	chr2	240156719	Intergenic
cg09722315	0.195129649	0.056354443	0.000568015	0.315575915	chr6	167394877	Intergenic
cg14633456	0.150165351	0.043368779	0.000568058	0.315575915	chr4	112524112	Intergenic
cg20479210	-0.152459563	0.044031408	0.000568065	0.315575915	chr6	83254489	ME1
cg03732398	-0.131169237	0.037887405	0.000568975	0.315575915	chr5	179867057	TBC1D9B
cg07421261	-0.110698696	0.031975419	0.000569155	0.315575915	chr8	133146513	Intergenic
cg26181939	-0.088764139	0.025639662	0.000569172	0.315575915	chr11	61295589	VWCE
cg17272291	-0.127893452	0.036942609	0.000569246	0.315575915	chr7	5219662	WIPI2
cg25955008	-0.134208555	0.038772797	0.000570369	0.315756566	chr2	150191396	Intergenic
cg11865646	-0.115777717	0.033450575	0.000570895	0.315756566	chr12	6270612	Intergenic
cg17833180	-0.104815916	0.030285934	0.000571479	0.315756566	chr2	197174679	ANKRD44
cg23104830	-0.096473764	0.02787575	0.000571538	0.315756566	chr22	45469390	Intergenic
cg15472885	-0.133641324	0.038615363	0.000571572	0.315756566	chr3	71007456	FOXP1
cg05278894	-0.130369265	0.037670848	0.000571752	0.315756566	chr4	113644804	CAMK2D
cg18917177	-0.275091501	0.079495365	0.000572325	0.315756566	chr4	158170609	FAM198B
cg09281145	-0.122281991	0.035336883	0.000572344	0.315756566	chr2	160417933	RBMS1
cg05005999	-0.055448747	0.016023714	0.000572439	0.315756566	chr5	10376857	6-Mar
cg00908408	-0.104118241	0.030091285	0.000573146	0.315756566	chr7	36186128	EEPD1
cg23949474	-0.105767737	0.03056894	0.000573367	0.315756566	chr7	151340604	NUB1
cg25066868	-0.109945155	0.031777713	0.00057369	0.315756566	chr11	1942752	Intergenic
cg21977210	0.13014078	0.037618928	0.000574466	0.315976002	chr6	30345386	RPP21
cg21723812	0.123977131	0.035837718	0.000574562	0.315976002	chr19	47667478	GLTSCR1
cg24874111	-0.43983217	0.127150666	0.000575111	0.316169843	chr19	9675050	ZNF562
cg21523115	-0.121489574	0.035124389	0.000575749	0.316303728	chr12	45407234	ANO6
cg03333468	-0.132774533	0.038394679	0.000577198	0.316779138	chr3	42491100	Intergenic
cg04094325	0.135347182	0.039141982	0.000577824	0.316779138	chr8	41874965	ANK1
cg01989084	-0.115386274	0.033372641	0.000578543	0.316779138	chr8	124373753	TMEM65
cg23748923	0.106918209	0.030925124	0.000578936	0.316779138	chr17	2724953	Intergenic
cg25479499	-0.119538525	0.034577223	0.000579313	0.316779138	chr2	233274777	ATG16L1;SCARNA5
cg26561797	0.168968098	0.048876473	0.00057953	0.316779138	chr11	68670374	Intergenic
cg12959840	-0.152077359	0.043990656	0.000579543	0.316779138	chr11	105035424	CASP1
cg17623121	-0.131790996	0.038124609	0.000579943	0.316779138	chr17	78728024	CYTH1
cg13189718	-0.106043779	0.030678619	0.000580464	0.316779138	chr4	24660666	Intergenic
cg17547698	0.155716608	0.045049635	0.000580561	0.316779138	chr12	10599590	KLRAP1
cg23025365	0.117983479	0.034137076	0.000581383	0.317120045	chr1	115642579	VANGL1
cg11774529	-0.106339961	0.030775965	0.000583243	0.317628676	chr15	57640839	GCOM1;MYZAP
cg08368268	-0.124457443	0.03602161	0.000583701	0.317628676	chr18	58695908	MALT1
cg26880384	-0.115462965	0.033420619	0.000584201	0.317793223	chr4	152778859	ARFIP1;TIGD4
cg24996758	-0.188697309	0.054628599	0.000585602	0.318266788	chr6	26160089	HIST1H2BD
cg11250576	-0.155696459	0.045075822	0.000585781	0.318266788	chr5	133050653	HSPA4
cg17039519	-0.128631271	0.03724058	0.000585865	0.318266788	chr5	65970609	ERBB2IP
cg07714708	0.13639171	0.039489657	0.000586298	0.318286885	chr6	12290213	EDN1
cg20631997	-0.200695566	0.058111551	0.000586797	0.318374278	chr6	33183734	COL11A2
cg14496379	-0.113019265	0.032724636	0.000586856	0.318374278	chr15	82128783	Intergenic
cg04168997	-0.117302197	0.033968674	0.000587609	0.318675132	chr8	131935412	EFR3A
cg20387392	-0.089325307	0.025868753	0.000588095	0.318702216	chr3	114659572	ZBTB20
cg06598987	-0.112793532	0.032665893	0.000588255	0.318702216	chr17	27519521	KSR1
cg16798755	-0.086164337	0.024955774	0.00058882	0.318756806	chr1	156061046	RAB25
cg07509979	-0.126383339	0.036605044	0.00058895	0.318756806	chr20	50281825	Intergenic
cg04681369	-0.173582207	0.050282755	0.000590021	0.319120704	chr7	100949549	MUC3A
cg22386583	0.11337377	0.032845047	0.000590764	0.319238584	chr17	80779955	RPTOR
cg25350105	-0.105665042	0.030614015	0.000591305	0.319238584	chr10	3804302	Intergenic
cg09151424	-0.197834738	0.057319002	0.000591427	0.319238584	chr3	71304845	FOXP1;FOXP1-AS1
cg13791888	-0.132504918	0.038390907	0.000591432	0.319238584	chr1	172402096	DNM3
cg16808912	-0.22733711	0.065877933	0.000592688	0.319705343	chr3	99884650	MIR548G;CMSS1;FILIP1L
cg24914355	0.179695874	0.052075752	0.000593165	0.319705343	chr2	176094500	HOXD13
cg00087806	0.11236371	0.032563492	0.000593293	0.319705343	chr10	3227187	Intergenic
cg22940815	-0.102486173	0.029703575	0.000593955	0.319814261	chr7	36261493	EEPD1
cg14535017	-0.099333454	0.028791122	0.000594292	0.319814261	chr1	11151627	MTOR
cg05786622	-0.082685049	0.023967559	0.000594872	0.319839196	chr6	16651896	ATXN1
cg22930808	-0.241065489	0.069880635	0.000595302	0.319839196	chr3	122563033	PARP9;DTX3L
cg16964348	0.229815412	0.06662122	0.000595503	0.319839196	chr7	24284179	NPY
cg26417172	-0.121802911	0.035310158	0.00059565	0.319839196	chr1	231274594	GNPAT
cg20680045	0.140027438	0.040593852	0.000595739	0.319839196	chr16	1430028	C16orf91
cg15197125	-0.121835379	0.035323438	0.00059647	0.319913859	chr8	127847299	Intergenic
cg12141898	-0.159419526	0.046221836	0.000596748	0.319948122	chr3	143301398	SLC9A9
cg24847636	-0.2142104	0.06210934	0.000596932	0.319948122	chr17	43646243	MEOX1
cg12036303	-0.153741137	0.044578311	0.000597228	0.319999989	chr6	30685129	KIAA1949
cg05776881	-0.115954477	0.033623715	0.000597654	0.32012127	chr19	16203075	AP1M1
cg09894383	-0.178293344	0.051702601	0.000597984	0.320191131	chr16	82033839	HSD17B2
cg06624020	-0.187566594	0.054395225	0.000598468	0.320226499	chr19	58121437	Intergenic
cg02846801	-0.123115199	0.035704863	0.000598649	0.320226499	chr16	67803153	RANBP10
cg18022707	-0.150309084	0.043594641	0.000599205	0.32027572	chr11	76376593	PRKRIR
cg04221910	0.124878881	0.036219679	0.000599339	0.32027572	chr5	616726	CEP72
cg12581832	0.113239953	0.032845343	0.00059966	0.320279607	chr10	100985644	MRPL43
cg26053498	-0.165086295	0.047886129	0.000600086	0.320279607	chr7	2301214	SNX8
cg00232731	-0.134315809	0.038961769	0.000600308	0.320279607	chr16	89478669	ANKRD11
cg15394602	-0.611269346	0.177327938	0.000600881	0.320279607	chr8	129383139	CCDC26
cg13667124	0.124790125	0.036202477	0.000601116	0.320279607	chr2	234189511	Intergenic
cg25907302	-0.129140798	0.0374662	0.00060143	0.320279607	chr10	73775996	FUT11
cg01735148	0.101557317	0.029464141	0.000601541	0.320279607	chr1	93775664	BCAR3
cg21474351	-0.085375016	0.024772815	0.000602619	0.320637322	chr3	42809448	CCBP2
cg07634179	0.159027999	0.046146711	0.000603012	0.320637322	chr12	53999472	HOXC9
cg23074691	-0.115948356	0.033648973	0.000603709	0.320901941	chr15	71891203	MYO9A
cg14451276	0.125056275	0.03629457	0.000604214	0.320957631	chr7	36724413	AOAH
cg11283514	-0.161791654	0.046958233	0.000604554	0.321031732	chr4	81205553	PRKG2
cg21990299	-0.101257549	0.029395201	0.000606185	0.321472495	chr3	58285108	ABHD6
cg14807446	-0.11808464	0.034282025	0.000606605	0.321524732	chr2	43313609	THADA
cg25373429	0.103590689	0.0300757	0.000606989	0.321524732	chr13	33277491	STARD13-AS;STARD13
cg27484530	-0.13993168	0.040627434	0.000607135	0.321524732	chr14	68492540	RAD51B
cg01906054	-0.112257629	0.03259306	0.000607239	0.321524732	chr17	14780331	Intergenic
cg17084492	-0.149154532	0.043306027	0.000607285	0.321524732	chr3	122988247	SEMA5B
cg08235349	-0.104451814	0.03033084	0.000608276	0.321731126	chr18	5198566	LOC642597
cg01100030	-0.108411428	0.031486992	0.000609814	0.322226499	chr16	72662251	Intergenic
cg12751644	-0.42105513	0.122296776	0.000610165	0.322305597	chr20	61952004	Intergenic
cg07333862	0.142198076	0.041300935	0.000610666	0.322464429	chr1	2227475	SKI
cg21952115	-0.236349163	0.068658869	0.000611336	0.322499531	chr4	140253835	Intergenic
cg12298212	0.141258492	0.041040284	0.000612273	0.322593578	chr6	27097223	Intergenic
cg16654427	-0.098553816	0.028634829	0.000612721	0.322593578	chr18	69635597	DOK6
cg26853855	-0.157724368	0.045829229	0.00061312	0.322593578	chr2	165572355	CSRNP3
cg10946559	-0.128263809	0.037269564	0.000613233	0.322593578	chr12	10060202	CLEC9A
cg10278699	-0.108820663	0.031620004	0.00061324	0.322593578	chr6	89951435	BACH2
cg11924560	-0.154394282	0.044862592	0.000613286	0.322593578	chr8	126001290	Intergenic
cg12279106	-0.120845308	0.035121147	0.000614801	0.323047249	chr6	24912156	FAM65B
cg03044837	0.111409636	0.032381291	0.000615377	0.323047249	chr1	245988555	SMYD3
cg00583535	0.135961689	0.0395226	0.000616397	0.323099654	chr1	201190777	IGFN1
cg05699305	-0.094872309	0.027581242	0.000617202	0.323257289	chr11	73759710	RAB6A
cg04529472	-0.187667798	0.054567649	0.000618466	0.323813671	chr7	55552894	VOPP1
cg01538540	-0.104618861	0.030422272	0.00061911	0.323872489	chr16	8788357	Intergenic
cg02335327	-0.101974992	0.029653896	0.000619224	0.323872489	chr12	25072858	LRMP
cg01579276	-0.139255188	0.040495869	0.000619425	0.323872489	chr16	10817020	TVP23A
cg04783279	-0.146128119	0.04249723	0.000619914	0.323872489	chr14	32079188	ARHGAP5
cg24331818	-0.107000409	0.031118331	0.000619986	0.323872489	chr18	58110606	NEDD4L
cg15314957	-0.14505486	0.042192269	0.00062123	0.324168994	chr8	134320631	Intergenic
cg01921382	-0.136391335	0.039674668	0.000621693	0.324218571	chr5	1241732	SLC6A18
cg08833755	-0.103493615	0.030110763	0.000623154	0.324460898	chr3	52264200	WDR82
cg04184330	-0.102566727	0.029842932	0.000623634	0.324460898	chr5	9380389	SEMA5A
cg20637647	0.145090736	0.042215456	0.00062368	0.324460898	chr7	65509914	Intergenic
cg17468358	0.276984688	0.080596982	0.000624136	0.324460898	chr6	27588749	Intergenic
cg16147236	-0.138064471	0.040174018	0.000624141	0.324460898	chr3	5014516	Intergenic
cg14585103	-0.140413707	0.040858819	0.000624374	0.324460898	chr8	138928364	Intergenic
cg20129534	-0.12385273	0.036040142	0.000624456	0.324460898	chr8	121942329	Intergenic
cg18186914	-0.122337498	0.035603474	0.000625387	0.324460898	chr4	160406793	Intergenic
cg10103293	0.178170738	0.051853142	0.000625494	0.324460898	chr20	4129500	Intergenic
cg07137115	-0.144049679	0.041923156	0.000625547	0.324460898	chr6	158143840	SERAC1
cg19501518	-0.08178351	0.023802736	0.000625897	0.324460898	chr6	109466156	MICAL1;ZBTB24
cg26987173	-0.119175856	0.034685667	0.000625908	0.324460898	chr3	177379300	Intergenic
cg06343774	-0.139080371	0.040482053	0.000626536	0.324546071	chr16	56639476	MT1A
cg08990222	0.09925719	0.028897457	0.000628354	0.324907979	chr19	49065494	Intergenic
cg00767058	-0.1982311	0.057713151	0.00062845	0.324907979	chr13	113449480	ADPRHL1
cg18318142	-0.162787961	0.047398003	0.000629077	0.324959898	chr11	134957791	Intergenic
cg14009227	0.109029826	0.031748645	0.000629837	0.324959898	chr19	7462484	ARHGEF18
cg16465944	-0.113559939	0.033068537	0.000630017	0.324959898	chr14	97764827	Intergenic
cg07116086	-0.135739489	0.0395272	0.000630017	0.324959898	chr8	22003414	XPO7
cg27272864	-0.124400166	0.036227959	0.000630615	0.324959898	chr9	89519236	Intergenic
cg14387743	-0.168042388	0.04893751	0.000630617	0.324959898	chr6	132735138	VNN3
cg10745724	-0.123256313	0.035896888	0.000631062	0.324959898	chr3	46968050	CCDC12
cg14305218	-0.139347304	0.040583816	0.000631183	0.324959898	chr5	55306954	SKIV2L2;DHX29
cg11433522	-0.130161518	0.037909364	0.000631357	0.324959898	chr10	130179848	GLRX3
cg25473596	-0.214011361	0.062330766	0.000631388	0.324959898	chr7	141551172	AGK
cg06765172	0.121042714	0.035255919	0.000631891	0.324959898	chr22	36318450	MYH9
cg12894833	-0.122129596	0.03557295	0.000631992	0.324959898	chr6	142975649	LINC01277
cg07359518	-0.120426886	0.035080607	0.000632802	0.325064004	chr12	132077949	EP400
cg14691808	-0.102293348	0.029800591	0.000633416	0.325180958	chr18	61116536	Intergenic
cg23978800	-0.109061455	0.031775799	0.000634282	0.325189625	chr9	95056259	C9orf3
cg05498235	0.13756175	0.040081035	0.000634574	0.325189625	chr7	8724303	NXPH1
cg26294387	0.095137724	0.027720163	0.000634606	0.325189625	chr2	33476161	RASGRP3
cg22434506	0.173938366	0.050682939	0.000635031	0.325189625	chr12	6548651	IFFO1
cg10297617	-0.105310504	0.030686233	0.000635131	0.325189625	chr14	91144060	C14orf159
cg01666796	0.201846082	0.058815738	0.000635155	0.325189625	chr15	70071987	TLE3
cg25343040	0.141723248	0.04130016	0.000635836	0.325332709	chr19	7477218	PEX11G
cg10809134	0.136137626	0.039673047	0.000635959	0.325332709	chr2	47652594	Intergenic
cg13376079	-0.293520207	0.085543113	0.0006365	0.325340431	chr2	120278755	RALB
cg16656428	-0.099811876	0.029089336	0.000636582	0.325340431	chr17	76850158	Intergenic
cg13031333	-0.135742391	0.039563103	0.000637007	0.325453666	chr5	6824413	Intergenic
cg19656265	-0.12663195	0.036912515	0.000638019	0.325723051	chr3	12884676	Intergenic
cg25008614	-0.085795031	0.025009167	0.000638143	0.325723051	chr15	44663993	SPG11
cg13450365	-0.103806298	0.030263254	0.000639145	0.326130837	chr11	131824347	NTM
cg22549558	0.18107502	0.052796669	0.000640171	0.326312087	chr5	9546222	SEMA5A
cg04304872	0.112521509	0.032809709	0.000640516	0.326312087	chr2	207408803	Intergenic
cg11896507	0.098305176	0.028669182	0.000641838	0.326845216	chr10	117543380	EMX2;EMX2OS
cg08304279	-0.321733093	0.093830022	0.00064197	0.326845216	chr1	211920501	Intergenic
cg17842936	0.125368526	0.036567542	0.000643094	0.327282594	chr1	153277796	Intergenic
cg16877758	0.083235279	0.024279797	0.000643652	0.327282594	chr3	47005983	NBEAL2
cg15929698	0.275793734	0.080450011	0.000643728	0.327282594	chr7	24284172	NPY
cg08142973	0.086620687	0.025267825	0.000643811	0.327282594	chr12	49552285	KCNH3
cg19373474	-0.305933071	0.089245704	0.000644081	0.327282594	chr12	87687491	Intergenic
cg04328826	0.100318294	0.029264512	0.000644086	0.327282594	chr16	2088379	TSC2
cg18902742	0.177526084	0.051788647	0.000644293	0.327282594	chr3	62372934	FEZF2
cg21062875	-0.108667655	0.031702854	0.000644765	0.327282594	chr1	223803341	TP53BP2
cg05394244	-0.196637816	0.057373122	0.000645565	0.327282594	chr6	63571533	PTP4A1
cg00095080	-0.123387504	0.036000893	0.000645577	0.327282594	chr11	82992555	RAB30
cg26544857	-0.208453639	0.060821272	0.00064565	0.327282594	chr1	205354200	KLHDC8A
cg03951995	-0.129021631	0.037646213	0.000645885	0.327282594	chr2	168573625	CERS6
cg10618181	-0.227782344	0.066465619	0.000646221	0.327282594	chr8	74174184	Intergenic
cg11084470	-0.139307042	0.040649733	0.000646362	0.327282594	chr6	35140283	TCP11
cg17741501	0.131556358	0.038389251	0.000646606	0.327282594	chr15	28832346	Intergenic
cg09788843	-0.13716637	0.040026399	0.000646626	0.327282594	chr4	153789928	SFRP2
cg08294957	-0.196373027	0.057305169	0.000646867	0.327282594	chr12	76315229	Intergenic
cg12345736	-0.07516834	0.021935577	0.000646907	0.327282594	chr15	69661107	PCAT29
cg24777046	-0.143244793	0.04180551	0.000647657	0.32745588	chr1	23556140	Intergenic
cg05432303	-0.135984502	0.039691496	0.000648645	0.327626868	chr16	312788	AXIN1
cg22697517	-0.118304981	0.034531432	0.00064871	0.327626868	chr17	44708009	DBF4B
cg24674887	-0.148955034	0.043479068	0.00064896	0.327626868	chr1	19765762	TMCO4
cg00483878	-0.112371083	0.032802278	0.000649412	0.327626868	chr3	9648885	MTMR14
cg18780412	0.143722788	0.041954871	0.000649548	0.327626868	chr3	180037297	PEX5L
cg04593780	0.139965328	0.040860619	0.000650062	0.327626868	chr16	3100148	Intergenic
cg02738116	-0.233226996	0.068090248	0.000650463	0.327626868	chr10	11146845	CELF2
cg11178863	-0.181790475	0.053074461	0.000650619	0.327626868	chr1	13513289	Intergenic
cg25719814	-0.099224871	0.028971441	0.00065127	0.327626868	chr9	34405924	FAM219A
cg11909209	0.089404992	0.026104559	0.000651364	0.327626868	chr3	134337371	Intergenic
cg27106643	0.173233963	0.050581199	0.000651392	0.327626868	chr18	79497351	NFATC1
cg15689069	0.078845343	0.023023732	0.000652202	0.327626868	chr19	55643577	ZNF581
cg03370644	0.110623399	0.032303471	0.000652249	0.327626868	chr22	44969784	PHF21B
cg08564677	-0.09580679	0.027977858	0.000652547	0.327626868	chr12	26603904	ITPR2
cg21031128	-0.153263803	0.044757277	0.000652657	0.327626868	chr8	21913766	DOK2
cg26516764	0.117459249	0.034301997	0.000652808	0.327626868	chr13	32586226	PDS5B
cg16570133	0.151771308	0.044323709	0.000653073	0.327626868	chr8	75408126	Intergenic
cg02632405	-0.096822364	0.028277125	0.000653318	0.327626868	chr6	46888777	ADGRF5
cg00646683	-0.161824958	0.047261848	0.000653423	0.327626868	chr10	104398715	CFAP58
cg21917950	-0.089658788	0.026185357	0.000653431	0.327626868	chr12	104065327	HCFC2
cg20234282	-0.140127014	0.040926416	0.000653733	0.327626868	chr15	91101704	SV2B
cg19175928	-0.140424126	0.041014568	0.000654005	0.327626868	chr4	69760062	SULT1B1
cg02084645	-0.134625677	0.039322327	0.000654283	0.327626868	chr11	7527827	PPFIBP2
cg24508249	0.140119365	0.040928705	0.000654629	0.327626868	chr1	201720055	NAV1;IPO9-AS1
cg21591554	-0.116388759	0.033997449	0.00065473	0.327626868	chr3	16300974	OXNAD1
cg02184281	-0.100722023	0.029426356	0.000656165	0.327928133	chr18	48921426	SMAD7
cg01652681	0.141458179	0.041331881	0.000657008	0.327928133	chr6	32969871	BRD2
cg19654882	-0.130949742	0.038262425	0.000657209	0.327928133	chr11	3807988	PGAP2
cg02573557	0.136567355	0.039906114	0.000657672	0.327928133	chr16	31458887	ARMC5
cg18641573	0.085306265	0.024929051	0.000658277	0.327928133	chr10	47764096	SYT15
cg10143731	-0.123308591	0.036035806	0.000658579	0.327928133	chr1	171484803	BAT2L2
cg17206897	0.102564548	0.029973631	0.000658601	0.327928133	chr2	179586286	ZNF385B
cg03924822	-0.12626105	0.036899948	0.000658869	0.32795982	chr16	23561691	UBFD1
cg11055585	-0.117387581	0.034307549	0.000659079	0.327962621	chr21	42469720	Intergenic
cg02168676	-0.111385619	0.032554355	0.000659312	0.327977097	chr3	52697720	GLT8D1
cg02056156	-0.093127834	0.027221417	0.000660276	0.328140543	chr1	21763248	USP48
cg16777782	-0.097283894	0.028437307	0.000660582	0.328140543	chr16	82637727	CDH13
cg08714787	-0.125599452	0.036716971	0.000661176	0.328140543	chr12	124586838	Intergenic
cg00463743	-0.13356479	0.039045986	0.000661276	0.328140543	chr7	50869679	Intergenic
cg26767392	-0.110160862	0.032210781	0.000662963	0.328876192	chr9	120393589	CDK5RAP2
cg19137808	-0.124529595	0.036415803	0.000663783	0.329114138	chr20	2212556	LOC388780
cg26236040	-0.138851434	0.04060588	0.000664184	0.329114138	chr19	19458453	GATAD2A
cg15180617	-0.119754696	0.03502134	0.000664215	0.329114138	chr6	29737658	LOC285830
cg22301418	0.140538967	0.04109978	0.000664263	0.329114138	chr13	112859836	ATP11A
cg14952488	-0.094824672	0.027733186	0.000664938	0.329205894	chr5	54525534	SNX18
cg18504906	-0.10375529	0.030348151	0.000665762	0.329247244	chr12	109465091	KCTD10
cg21317233	-0.103976353	0.030416074	0.000666645	0.329327984	chr4	40452624	RBM47
cg10430453	-0.104202641	0.030482348	0.000666666	0.329327984	chr2	24164229	FAM228B
cg02959613	0.113013288	0.033061219	0.000667039	0.329327984	chr2	120500069	Intergenic
cg01161138	-0.114025139	0.033358743	0.000667413	0.329327984	chr12	868687	HSN2;WNK1
cg23321005	-0.09168155	0.026822861	0.000667681	0.329327984	chr12	120533559	RNF10
cg14284687	-0.117246274	0.034303452	0.000667977	0.329327984	chr1	155736756	DAP3
cg18711583	-0.177498617	0.051933654	0.000668265	0.329368489	chr3	166285396	Intergenic
cg24572644	-0.111585669	0.032649325	0.00066849	0.329378681	chr5	178197257	Intergenic
cg26917608	-0.154568522	0.045231974	0.000669607	0.329729703	chr18	8451540	Intergenic
cg09521730	-0.110679169	0.032391282	0.000670326	0.329929357	chr9	37418201	Intergenic
cg02796621	-0.066133923	0.019355429	0.000670636	0.329929357	chr17	19345251	MIR1180;B9D1
cg22429640	-0.552292223	0.161666634	0.000672027	0.330107934	chr5	110726868	TMEM232
cg08020552	-0.092391594	0.02704726	0.000672778	0.330173907	chr2	38412912	Intergenic
cg19686928	-0.111378197	0.032609534	0.000673803	0.33057448	chr12	21780838	Intergenic
cg26237681	0.143928272	0.042140642	0.000674006	0.33057448	chr6	10886951	SYCP2L
cg14185025	0.109854243	0.032171312	0.000675863	0.330970843	chr14	99793003	EML1
cg22395913	-0.131225262	0.038431278	0.000676159	0.330970843	chr14	77377803	TMED8;SAMD15
cg02570643	-0.115871647	0.033935078	0.000676242	0.330970843	chr5	78235648	AP3B1
cg12526520	0.107980891	0.031624191	0.000676258	0.330970843	chr17	17096113	MPRIP
cg11983921	-0.126801968	0.037137301	0.000676485	0.33098109	chr17	75693417	SAP30BP
cg15736994	-0.158736543	0.046495539	0.000677446	0.331350254	chr4	155854788	ACCN5
cg12080378	0.11689494	0.034243716	0.000678423	0.331576464	chr1	32746744	KIAA1522
cg06215240	-0.095623165	0.028012621	0.000678528	0.331576464	chr13	99261890	UBAC2;MIR548AN
cg05832094	-0.121536118	0.035611801	0.000680415	0.331689072	chr20	46559697	SLC13A3
cg17010309	-0.128383517	0.037618751	0.000680541	0.331689072	chr8	47353285	SPIDR
cg12461487	-0.122661243	0.035943557	0.0006809	0.331689072	chr1	240766320	Intergenic
cg00336986	0.086077428	0.0252237	0.000681012	0.331689072	chr3	98282424	OR5H2
cg25406078	0.130010552	0.038097694	0.000681023	0.331689072	chr3	13537093	Intergenic
cg05262463	-0.111741808	0.03274712	0.000681744	0.331825885	chr19	49552823	Intergenic
cg02948555	-0.16556009	0.048519872	0.000681871	0.331825885	chr15	42457649	ZNF106
cg13748176	-0.121827305	0.035703581	0.000681932	0.331825885	chr11	997550	AP2A2
cg00267596	0.119122814	0.034913917	0.000682638	0.331940097	chr17	48646775	Intergenic
cg18548615	0.148963135	0.043669075	0.000684411	0.332500023	chr17	33968702	ASIC2
cg08932665	-0.107901926	0.031634248	0.000685053	0.332610965	chr11	72226470	INPPL1
cg24053748	0.234580305	0.06878127	0.00068603	0.332610965	chr10	127196927	FAM196A;DOCK1
cg04025917	0.212329252	0.062261411	0.000686623	0.332610965	chr19	19034003	ARMC6;SUGP2
cg26275360	-0.116513897	0.034165801	0.000686715	0.332610965	chr8	51939607	Intergenic
cg26791805	-0.127193379	0.037299386	0.000687168	0.332610965	chr14	99187519	BCL11B
cg18617669	-0.088022229	0.025812646	0.000687227	0.332610965	chr2	187994162	Intergenic
cg18433229	0.101721129	0.02983004	0.000687275	0.332610965	chr5	14507218	TRIO
cg25002179	-0.143355512	0.042042889	0.000687966	0.332694633	chr13	33186555	STARD13
cg10153349	0.155126298	0.045497505	0.000688433	0.332694633	chr11	13962345	SPON1
cg14914822	-0.243253373	0.071345016	0.000688484	0.332694633	chr18	58045950	NEDD4L
cg19917083	-0.12916736	0.037887116	0.000689147	0.332890128	chr2	112056874	TMEM87B
cg07974520	-0.117831398	0.03456525	0.000689926	0.332939955	chr9	128098267	SLC25A25
cg21237535	-0.35249993	0.103412021	0.000690576	0.332939955	chr22	36704005	CACNG2
cg01438091	-0.145569858	0.042707868	0.000691054	0.332939955	chr12	57766586	CYP27B1
cg13689204	0.129817771	0.038090877	0.00069204	0.332939955	chr17	43324275	Intergenic
cg16536390	-0.161134756	0.047279886	0.000692047	0.332939955	chr4	83283911	COQ2
cg14028656	-0.142266219	0.041744239	0.000692195	0.332939955	chr20	44073509	Intergenic
cg14634313	-0.117170245	0.034380744	0.000692257	0.332939955	chr6	11333306	NEDD9
cg07149639	0.117047256	0.034345715	0.000692519	0.332939955	chr13	112833728	ATP11A
cg06585105	-0.095242484	0.027947832	0.000692639	0.332939955	chr20	57318192	Intergenic
cg25884711	0.248585279	0.072945162	0.000692711	0.332939955	chr7	24284220	NPY
cg05719140	0.232203945	0.068145594	0.000693634	0.332939955	chr1	63316754	Intergenic
cg00170564	0.114156302	0.033502403	0.000693788	0.332939955	chr12	107320328	BTBD11
cg03043130	-0.274978676	0.080704043	0.000694185	0.332939955	chr19	58440993	ZNF132
cg26097379	-0.132706633	0.038949825	0.000694511	0.332939955	chr18	53950647	Intergenic
cg25448281	-0.141322473	0.0414801	0.000694819	0.332939955	chr13	98448992	FARP1
cg25056467	-0.090436877	0.026545302	0.000695085	0.332939955	chr12	529507	B4GALNT3
cg02932591	-0.100828505	0.029596606	0.000695408	0.332939955	chr6	25488524	LRRC16A
[truncated: 800,642 more rows]
